# Supplementary material for: Temperature and time of host-seeking activity impact the efficacy of chemical control interventions targeting the West Nile virus vector, Culex tarsalis
Source: PLoS Negl Trop Dis. 2024 Aug 30;18(8):e0012460. doi: 10.1371/journal.pntd.0012460 (PMC11392387; doi:10.1371/journal.pntd.0012460)
Supplement: S1 Data — (XLSX) [file pntd.0012460.s001.xlsx]

## Sheet: DM_and_MAL-tarsalis-2021.v3
date	insecticide	log_dose	temp	dose	dose_name	alive	dead	total_F	mortality	survival	replicate	abbot_mortality
2021-05-03	Malathion	0	15	0	control	14	0	14	0	1	1	0
2021-05-03	Malathion	-0.09691	15	0.8	low	7	0	7	0	1	1	0
2021-05-03	Malathion	0.25042	15	1.78	medium	13	0	13	0	1	1	0
2021-05-03	Malathion	0.90309	15	8	high	1	9	10	0.9	0.1	1	0.9
2021-05-03	Malathion	0	25	0	control	10	0	10	0	1	1	0
2021-05-03	Malathion	-0.09691	25	0.8	low	9	1	10	0.1	0.9	1	0.1
2021-05-03	Malathion	0.25042	25	1.78	medium	13	0	13	0	1	1	0
2021-05-03	Malathion	0.90309	25	8	high	3	7	10	0.7	0.3	1	0.7
2021-05-03	Malathion	0	35	0	control	13	0	13	0	1	1	0
2021-05-03	Malathion	-0.09691	35	0.8	low	5	1	6	0.17	0.83	1	0.17
2021-05-03	Malathion	0.25042	35	1.78	medium	5	2	7	0.29	0.71	1	0.29
2021-05-03	Malathion	0.90309	35	8	high	2	4	6	0.67	0.33	1	0.67
2021-05-05	Malathion	0	15	0	control	12	0	12	0	1	2	0
2021-05-05	Malathion	-0.09691	15	0.8	low	14	0	14	0	1	2	0
2021-05-05	Malathion	0.25042	15	1.78	medium	8	0	8	0	1	2	0
2021-05-05	Malathion	0.90309	15	8	high	4	7	11	0.64	0.36	2	0.64
2021-05-05	Malathion	0	25	0	control	11	0	11	0	1	2	0
2021-05-05	Malathion	-0.09691	25	0.8	low	11	0	11	0	1	2	0
2021-05-05	Malathion	0.25042	25	1.78	medium	9	0	9	0	1	2	0
2021-05-05	Malathion	0.90309	25	8	high	3	6	9	0.67	0.33	2	0.67
2021-05-05	Malathion	0	35	0	control	9	0	9	0	1	2	0
2021-05-05	Malathion	-0.09691	35	0.8	low	10	1	11	0.09	0.91	2	0.09
2021-05-05	Malathion	0.25042	35	1.78	medium	5	3	8	0.38	0.63	2	0.38
2021-05-05	Malathion	0.90309	35	8	high	1	10	11	0.91	0.09	2	0.91
2021-05-07	Malathion	0	15	0	control	25	0	25	0	1	3	0
2021-05-07	Malathion	-0.09691	15	0.8	low	15	0	15	0	1	3	0
2021-05-07	Malathion	0.25042	15	1.78	medium	21	0	21	0	1	3	0
2021-05-07	Malathion	0.90309	15	8	high	8	11	19	0.58	0.42	3	0.58
2021-05-07	Malathion	0	25	0	control	21	0	21	0	1	3	0
2021-05-07	Malathion	-0.09691	25	0.8	low	20	0	20	0	1	3	0
2021-05-07	Malathion	0.25042	25	1.78	medium	15	2	17	0.12	0.88	3	0.12
2021-05-07	Malathion	0.90309	25	8	high	4	19	23	0.83	0.17	3	0.83
2021-05-07	Malathion	0	35	0	control	21	0	21	0	1	3	0
2021-05-07	Malathion	-0.09691	35	0.8	low	15	3	18	0.17	0.83	3	0.17
2021-05-07	Malathion	0.25042	35	1.78	medium	8	10	18	0.56	0.44	3	0.56
2021-05-07	Malathion	0.90309	35	8	high	3	15	18	0.83	0.17	3	0.83
2021-05-12	Malathion	0	15	0	control	28	0	28	0	1	4	0
2021-05-12	Malathion	-0.09691	15	0.8	low	23	0	23	0	1	4	0
2021-05-12	Malathion	0.25042	15	1.78	medium	20	2	22	0.09	0.91	4	0.09
2021-05-12	Malathion	0.90309	15	8	high	9	16	25	0.64	0.36	4	0.64
2021-05-12	Malathion	0	25	0	control	26	0	26	0	1	4	0
2021-05-12	Malathion	-0.09691	25	0.8	low	20	0	20	0	1	4	0
2021-05-12	Malathion	0.25042	25	1.78	medium	23	3	26	0.12	0.88	4	0.12
2021-05-12	Malathion	0.90309	25	8	high	7	20	27	0.74	0.26	4	0.74
2021-05-12	Malathion	0	35	0	control	28	0	28	0	1	4	0
2021-05-12	Malathion	-0.09691	35	0.8	low	12	8	20	0.4	0.6	4	0.4
2021-05-12	Malathion	0.25042	35	1.78	medium	7	23	30	0.77	0.23	4	0.77
2021-05-12	Malathion	0.90309	35	8	high	7	24	31	0.77	0.23	4	0.77
2021-05-17	Malathion	0	15	0	control	12	0	12	0	1	5	0
2021-05-17	Malathion	-0.09691	15	0.8	low	13	0	13	0	1	5	0
2021-05-17	Malathion	0.25042	15	1.78	medium	15	0	15	0	1	5	0
2021-05-17	Malathion	0.90309	15	8	high	5	7	12	0.58	0.42	5	0.58
2021-05-17	Malathion	0	25	0	control	18	0	18	0	1	5	0
2021-05-17	Malathion	-0.09691	25	0.8	low	9	0	9	0	1	5	0
2021-05-17	Malathion	0.25042	25	1.78	medium	15	4	19	0.21	0.79	5	0.21
2021-05-17	Malathion	0.90309	25	8	high	4	7	11	0.64	0.36	5	0.64
2021-05-17	Malathion	0	35	0	control	10	0	10	0	1	5	0
2021-05-17	Malathion	-0.09691	35	0.8	low	7	1	8	0.13	0.88	5	0.13
2021-05-17	Malathion	0.25042	35	1.78	medium	4	10	14	0.71	0.29	5	0.71
2021-05-17	Malathion	0.90309	35	8	high	2	9	11	0.82	0.18	5	0.82
2021-05-21	Deltamethrin	0	15	0	control	8	0	8	0	1	1	0
2021-05-21	Deltamethrin	-1.52288	15	0.03	low	9	1	10	0.1	0.9	1	0.1
2021-05-21	Deltamethrin	-1.02228	15	0.095	medium	6	2	8	0.25	0.75	1	0.25
2021-05-21	Deltamethrin	-0.522879	15	0.3	high	4	3	7	0.43	0.57	1	0.43
2021-05-21	Deltamethrin	0	25	0	control	11	0	11	0	1	1	0
2021-05-21	Deltamethrin	-1.52288	25	0.03	low	11	4	15	0.27	0.73	1	0.27
2021-05-21	Deltamethrin	-1.02228	25	0.095	medium	11	0	11	0	1	1	0
2021-05-21	Deltamethrin	-0.522879	25	0.3	high	7	5	12	0.42	0.58	1	0.42
2021-05-21	Deltamethrin	0	35	0	control	6	0	6	0	1	1	0
2021-05-21	Deltamethrin	-1.52288	35	0.03	low	7	1	8	0.13	0.88	1	0.13
2021-05-21	Deltamethrin	-1.02228	35	0.095	medium	6	4	10	0.4	0.6	1	0.4
2021-05-21	Deltamethrin	-0.522879	35	0.3	high	6	5	11	0.45	0.55	1	0.45
2021-05-24	Deltamethrin	0	15	0	control	14	0	14	0	1	2	0
2021-05-24	Deltamethrin	-1.52288	15	0.03	low	11	1	12	0.08	0.92	2	0.08
2021-05-24	Deltamethrin	-1.02228	15	0.095	medium	6	3	9	0.33	0.67	2	0.33
2021-05-24	Deltamethrin	-0.522879	15	0.3	high	5	11	16	0.69	0.31	2	0.69
2021-05-24	Deltamethrin	0	25	0	control	13	0	13	0	1	2	0
2021-05-24	Deltamethrin	-1.52288	25	0.03	low	12	1	13	0.08	0.92	2	0.08
2021-05-24	Deltamethrin	-1.02228	25	0.095	medium	4	6	10	0.6	0.4	2	0.6
2021-05-24	Deltamethrin	-0.522879	25	0.3	high	7	6	13	0.46	0.54	2	0.46
2021-05-24	Deltamethrin	0	35	0	control	12	0	12	0	1	2	0
2021-05-24	Deltamethrin	-1.52288	35	0.03	low	8	3	11	0.27	0.73	2	0.27
2021-05-24	Deltamethrin	-1.02228	35	0.095	medium	13	6	19	0.32	0.68	2	0.32
2021-05-24	Deltamethrin	-0.522879	35	0.3	high	6	3	9	0.33	0.67	2	0.33
2021-05-31	Deltamethrin	0	15	0	control	8	0	14	0	1	3	0
2021-05-31	Deltamethrin	-1.52288	15	0.03	low	10	1	11	0.09	0.91	3	0.09
2021-05-31	Deltamethrin	-1.02228	15	0.095	medium	7	3	10	0.3	0.7	3	0.3
2021-05-31	Deltamethrin	-0.522879	15	0.3	high	3	8	11	0.73	0.27	3	0.73
2021-05-31	Deltamethrin	0	25	0	control	9	0	9	0	1	3	0
2021-05-31	Deltamethrin	-1.52288	25	0.03	low	7	1	8	0.13	0.88	3	0.13
2021-05-31	Deltamethrin	-1.02228	25	0.095	medium	6	5	11	0.45	0.55	3	0.45
2021-05-31	Deltamethrin	-0.522879	25	0.3	high	4	4	8	0.5	0.5	3	0.5
2021-05-31	Deltamethrin	0	35	0	control	11	1	12	0.08	0.92	3	0
2021-05-31	Deltamethrin	-1.52288	35	0.03	low	6	4	10	0.4	0.6	3	0.347826
2021-05-31	Deltamethrin	-1.02228	35	0.095	medium	4	5	9	0.56	0.44	3	0.521739
2021-05-31	Deltamethrin	-0.522879	35	0.3	high	1	3	4	0.75	0.25	3	0.728261
2021-06-15	Deltamethrin	0	15	0	control	9	1	10	0.1	0.9	4	0
2021-06-15	Deltamethrin	-1.52288	15	0.03	low	7	0	7	0	1	4	0
2021-06-15	Deltamethrin	-1.02228	15	0.095	medium	5	1	6	0.17	0.83	4	0.0777778
2021-06-15	Deltamethrin	-0.522879	15	0.3	high	4	2	6	0.33	0.67	4	0.255556
2021-06-15	Deltamethrin	0	25	0	control	4	0	4	0	1	4	0
2021-06-15	Deltamethrin	-1.52288	25	0.03	low	10	2	12	0.17	0.83	4	0.17
2021-06-15	Deltamethrin	-1.02228	25	0.095	medium	5	3	8	0.38	0.63	4	0.38
2021-06-15	Deltamethrin	-0.522879	25	0.3	high	4	10	14	0.71	0.29	4	0.71
2021-06-15	Deltamethrin	0	35	0	control	8	0	8	0	1	4	0
2021-06-15	Deltamethrin	-1.52288	35	0.03	low	7	4	11	0.36	0.64	4	0.36
2021-06-15	Deltamethrin	-1.02228	35	0.095	medium	3	3	6	0.5	0.5	4	0.5
2021-06-15	Deltamethrin	-0.522879	35	0.3	high	2	3	5	0.6	0.4	4	0.6

## Sheet: Sheet1
Variable	Definition
date	Date of experiment
insecticide	Insecticide used in experimental tube
log_dose	Log of the dose of insecticide
temp	Temperature of treatment (i.e., during acclimitization and exposure periods)
dose	Concentration of insecticide, denoted as the percentage of active ingredient per unit of volume of carrier (0.7mL) on 15x12cm filter paper
dose_name	Simplification nomenclature of dose to: Control (0% insecticide), low, medium, and high
alive	Number of alive female culex tarsalis 24 hours after exposure
dead	Number of dead female culex tarsalis 24 hours after exposure
total_F	Total female culex tarsalis in tube
mortality	Porportion of mosquitoes that were killed, assessed 24 hours after exposure
survival	Porportion of mosquitoes that were alive, assessed 24 hours after exposure
replicate	Experimental replicate number, in sequential order (i.e., 1 = 1st replicate, 5 = 5th replicate)
abbot_mortality	Corrected mortality using Abbott's formula
