# Supplementary material for: Temperature and time of host-seeking activity impact the efficacy of chemical control interventions targeting the West Nile virus vector, Culex tarsalis
Source: PLoS Negl Trop Dis. 2024 Aug 30;18(8):e0012460. doi: 10.1371/journal.pntd.0012460 (PMC11392387; doi:10.1371/journal.pntd.0012460)
Supplement: S2 Data — (XLSX) [file pntd.0012460.s002.xlsx]

## Sheet: 3-hour-block_DATA_V1
trap.ID	date	species	hour_block	mosq_capture
A	2021-04-13	Cx.t	1	4
A	2021-04-13	Cx.t	2	1
A	2021-04-13	Cx.t	3	0
A	2021-04-13	Cx.t	4	14
A	2021-04-13	Cx.t	5	86
A	2021-04-13	Cx.t	6	56
A	2021-04-13	Cx.t	7	39
A	2021-04-13	Cx.t	8	120
A	2021-04-14	Cx.t	1	4
A	2021-04-14	Cx.t	2	0
A	2021-04-14	Cx.t	3	0
A	2021-04-14	Cx.t	4	12
A	2021-04-14	Cx.t	5	165
A	2021-04-14	Cx.t	6	200
A	2021-04-14	Cx.t	7	193
A	2021-04-14	Cx.t	8	312
A	2021-04-15	Cx.t	1	13
A	2021-04-15	Cx.t	2	20
A	2021-04-15	Cx.t	3	8
A	2021-04-15	Cx.t	4	8
A	2021-04-15	Cx.t	5	197
A	2021-04-15	Cx.t	6	182
A	2021-04-15	Cx.t	7	180
A	2021-04-15	Cx.t	8	317
A	2021-04-20	Cx.t	1	7
A	2021-04-20	Cx.t	2	3
A	2021-04-20	Cx.t	3	4
A	2021-04-20	Cx.t	4	0
A	2021-04-20	Cx.t	5	42
A	2021-04-20	Cx.t	6	81
A	2021-04-20	Cx.t	7	232
A	2021-04-20	Cx.t	8	218
A	2021-04-21	Cx.t	1	2
A	2021-04-21	Cx.t	2	1
A	2021-04-21	Cx.t	3	1
A	2021-04-21	Cx.t	4	0
A	2021-04-21	Cx.t	5	39
A	2021-04-21	Cx.t	6	72
A	2021-04-21	Cx.t	7	196
A	2021-04-21	Cx.t	8	182
A	2021-04-22	Cx.t	1	5
A	2021-04-22	Cx.t	2	0
A	2021-04-22	Cx.t	3	0
A	2021-04-22	Cx.t	4	0
A	2021-04-22	Cx.t	5	60
A	2021-04-22	Cx.t	6	72
A	2021-04-22	Cx.t	7	220
A	2021-04-22	Cx.t	8	223
A	2021-04-27	Cx.t	1	0
A	2021-04-27	Cx.t	2	0
A	2021-04-27	Cx.t	3	0
A	2021-04-27	Cx.t	4	36
A	2021-04-27	Cx.t	5	136
A	2021-04-27	Cx.t	6	186
A	2021-04-27	Cx.t	7	249
A	2021-04-27	Cx.t	8	375
A	2021-04-28	Cx.t	1	0
A	2021-04-28	Cx.t	2	0
A	2021-04-28	Cx.t	3	0
A	2021-04-28	Cx.t	4	0
A	2021-04-28	Cx.t	5	120
A	2021-04-28	Cx.t	6	170
A	2021-04-28	Cx.t	7	222
A	2021-04-28	Cx.t	8	370
A	2021-04-29	Cx.t	1	0
A	2021-04-29	Cx.t	2	0
A	2021-04-29	Cx.t	3	0
A	2021-04-29	Cx.t	4	0
A	2021-04-29	Cx.t	5	110
A	2021-04-29	Cx.t	6	123
A	2021-04-29	Cx.t	7	188
A	2021-04-29	Cx.t	8	290
A	2021-05-04	Cx.t	1	2
A	2021-05-04	Cx.t	2	0
A	2021-05-04	Cx.t	3	0
A	2021-05-04	Cx.t	4	0
A	2021-05-04	Cx.t	5	15
A	2021-05-04	Cx.t	6	20
A	2021-05-04	Cx.t	7	60
A	2021-05-04	Cx.t	8	80
A	2021-05-05	Cx.t	1	4
A	2021-05-05	Cx.t	2	0
A	2021-05-05	Cx.t	3	0
A	2021-05-05	Cx.t	4	0
A	2021-05-05	Cx.t	5	12
A	2021-05-05	Cx.t	6	19
A	2021-05-05	Cx.t	7	52
A	2021-05-05	Cx.t	8	76
A	2021-05-06	Cx.t	1	0
A	2021-05-06	Cx.t	2	0
A	2021-05-06	Cx.t	3	0
A	2021-05-06	Cx.t	4	0
A	2021-05-06	Cx.t	5	16
A	2021-05-06	Cx.t	6	21
A	2021-05-06	Cx.t	7	59
A	2021-05-06	Cx.t	8	81
A	2021-05-11	Cx.t	1	3
A	2021-05-11	Cx.t	2	0
A	2021-05-11	Cx.t	3	0
A	2021-05-11	Cx.t	4	0
A	2021-05-11	Cx.t	5	22
A	2021-05-11	Cx.t	6	40
A	2021-05-11	Cx.t	7	80
A	2021-05-11	Cx.t	8	110
A	2021-05-12	Cx.t	1	0
A	2021-05-12	Cx.t	2	0
A	2021-05-12	Cx.t	3	0
A	2021-05-12	Cx.t	4	0
A	2021-05-12	Cx.t	5	30
A	2021-05-12	Cx.t	6	40
A	2021-05-12	Cx.t	7	90
A	2021-05-12	Cx.t	8	106
A	2021-05-13	Cx.t	1	4
A	2021-05-13	Cx.t	2	0
A	2021-05-13	Cx.t	3	0
A	2021-05-13	Cx.t	4	0
A	2021-05-13	Cx.t	5	26
A	2021-05-13	Cx.t	6	39
A	2021-05-13	Cx.t	7	110
A	2021-05-13	Cx.t	8	120
A	2021-05-18	Cx.t	1	0
A	2021-05-18	Cx.t	2	0
A	2021-05-18	Cx.t	3	0
A	2021-05-18	Cx.t	4	0
A	2021-05-18	Cx.t	5	80
A	2021-05-18	Cx.t	6	82
A	2021-05-18	Cx.t	7	70
A	2021-05-18	Cx.t	8	61
A	2021-05-19	Cx.t	1	22
A	2021-05-19	Cx.t	2	0
A	2021-05-19	Cx.t	3	0
A	2021-05-19	Cx.t	4	0
A	2021-05-19	Cx.t	5	90
A	2021-05-19	Cx.t	6	80
A	2021-05-19	Cx.t	7	70
A	2021-05-19	Cx.t	8	60
A	2021-05-20	Cx.t	1	0
A	2021-05-20	Cx.t	2	0
A	2021-05-20	Cx.t	3	0
A	2021-05-20	Cx.t	4	0
A	2021-05-20	Cx.t	5	4
A	2021-05-20	Cx.t	6	56
A	2021-05-20	Cx.t	7	59
A	2021-05-20	Cx.t	8	81
B	2021-04-13	Cx.t	1	0
B	2021-04-13	Cx.t	2	0
B	2021-04-13	Cx.t	3	0
B	2021-04-13	Cx.t	4	0
B	2021-04-13	Cx.t	5	540
B	2021-04-13	Cx.t	6	865
B	2021-04-13	Cx.t	7	552
B	2021-04-13	Cx.t	8	320
B	2021-04-14	Cx.t	1	2
B	2021-04-14	Cx.t	2	0
B	2021-04-14	Cx.t	3	0
B	2021-04-14	Cx.t	4	0
B	2021-04-14	Cx.t	5	146
B	2021-04-14	Cx.t	6	345
B	2021-04-14	Cx.t	7	258
B	2021-04-14	Cx.t	8	423
B	2021-04-15	Cx.t	1	17
B	2021-04-15	Cx.t	2	17
B	2021-04-15	Cx.t	3	3
B	2021-04-15	Cx.t	4	0
B	2021-04-15	Cx.t	5	73
B	2021-04-15	Cx.t	6	174
B	2021-04-15	Cx.t	7	201
B	2021-04-15	Cx.t	8	251
B	2021-04-20	Cx.t	1	0
B	2021-04-20	Cx.t	2	0
B	2021-04-20	Cx.t	3	0
B	2021-04-20	Cx.t	4	0
B	2021-04-20	Cx.t	5	136
B	2021-04-20	Cx.t	6	280
B	2021-04-20	Cx.t	7	700
B	2021-04-20	Cx.t	8	690
B	2021-04-21	Cx.t	1	1
B	2021-04-21	Cx.t	2	0
B	2021-04-21	Cx.t	3	0
B	2021-04-21	Cx.t	4	0
B	2021-04-21	Cx.t	5	118
B	2021-04-21	Cx.t	6	262
B	2021-04-21	Cx.t	7	640
B	2021-04-21	Cx.t	8	590
B	2021-04-22	Cx.t	1	0
B	2021-04-22	Cx.t	2	0
B	2021-04-22	Cx.t	3	0
B	2021-04-22	Cx.t	4	0
B	2021-04-22	Cx.t	5	102
B	2021-04-22	Cx.t	6	247
B	2021-04-22	Cx.t	7	675
B	2021-04-22	Cx.t	8	610
B	2021-04-27	Cx.t	1	8
B	2021-04-27	Cx.t	2	0
B	2021-04-27	Cx.t	3	0
B	2021-04-27	Cx.t	4	0
B	2021-04-27	Cx.t	5	13
B	2021-04-27	Cx.t	6	99
B	2021-04-27	Cx.t	7	497
B	2021-04-27	Cx.t	8	604
B	2021-04-28	Cx.t	1	0
B	2021-04-28	Cx.t	2	0
B	2021-04-28	Cx.t	3	0
B	2021-04-28	Cx.t	4	0
B	2021-04-28	Cx.t	5	17
B	2021-04-28	Cx.t	6	86
B	2021-04-28	Cx.t	7	510
B	2021-04-28	Cx.t	8	590
B	2021-04-29	Cx.t	1	0
B	2021-04-29	Cx.t	2	0
B	2021-04-29	Cx.t	3	0
B	2021-04-29	Cx.t	4	0
B	2021-04-29	Cx.t	5	12
B	2021-04-29	Cx.t	6	88
B	2021-04-29	Cx.t	7	480
B	2021-04-29	Cx.t	8	570
B	2021-05-04	Cx.t	1	5
B	2021-05-04	Cx.t	2	0
B	2021-05-04	Cx.t	3	0
B	2021-05-04	Cx.t	4	0
B	2021-05-04	Cx.t	5	15
B	2021-05-04	Cx.t	6	40
B	2021-05-04	Cx.t	7	78
B	2021-05-04	Cx.t	8	102
B	2021-05-05	Cx.t	1	0
B	2021-05-05	Cx.t	2	0
B	2021-05-05	Cx.t	3	0
B	2021-05-05	Cx.t	4	0
B	2021-05-05	Cx.t	5	16
B	2021-05-05	Cx.t	6	39
B	2021-05-05	Cx.t	7	85
B	2021-05-05	Cx.t	8	110
B	2021-05-06	Cx.t	1	0
B	2021-05-06	Cx.t	2	0
B	2021-05-06	Cx.t	3	0
B	2021-05-06	Cx.t	4	0
B	2021-05-06	Cx.t	5	14
B	2021-05-06	Cx.t	6	42
B	2021-05-06	Cx.t	7	82
B	2021-05-06	Cx.t	8	104
B	2021-05-11	Cx.t	1	0
B	2021-05-11	Cx.t	2	0
B	2021-05-11	Cx.t	3	0
B	2021-05-11	Cx.t	4	0
B	2021-05-11	Cx.t	5	18
B	2021-05-11	Cx.t	6	40
B	2021-05-11	Cx.t	7	42
B	2021-05-11	Cx.t	8	40
B	2021-05-12	Cx.t	1	0
B	2021-05-12	Cx.t	2	0
B	2021-05-12	Cx.t	3	0
B	2021-05-12	Cx.t	4	0
B	2021-05-12	Cx.t	5	20
B	2021-05-12	Cx.t	6	39
B	2021-05-12	Cx.t	7	48
B	2021-05-12	Cx.t	8	39
B	2021-05-13	Cx.t	1	0
B	2021-05-13	Cx.t	2	0
B	2021-05-13	Cx.t	3	0
B	2021-05-13	Cx.t	4	0
B	2021-05-13	Cx.t	5	16
B	2021-05-13	Cx.t	6	40
B	2021-05-13	Cx.t	7	50
B	2021-05-13	Cx.t	8	34
B	2021-05-18	Cx.t	1	0
B	2021-05-18	Cx.t	2	0
B	2021-05-18	Cx.t	3	0
B	2021-05-18	Cx.t	4	0
B	2021-05-18	Cx.t	5	7
B	2021-05-18	Cx.t	6	30
B	2021-05-18	Cx.t	7	36
B	2021-05-18	Cx.t	8	38
B	2021-05-19	Cx.t	1	0
B	2021-05-19	Cx.t	2	0
B	2021-05-19	Cx.t	3	0
B	2021-05-19	Cx.t	4	0
B	2021-05-19	Cx.t	5	9
B	2021-05-19	Cx.t	6	48
B	2021-05-19	Cx.t	7	55
B	2021-05-19	Cx.t	8	76
B	2021-05-20	Cx.t	1	0
B	2021-05-20	Cx.t	2	0
B	2021-05-20	Cx.t	3	0
B	2021-05-20	Cx.t	4	0
B	2021-05-20	Cx.t	5	0
B	2021-05-20	Cx.t	6	39
B	2021-05-20	Cx.t	7	32
B	2021-05-20	Cx.t	8	34
A	2021-04-13	Cx.q	1	1
A	2021-04-13	Cx.q	2	0
A	2021-04-13	Cx.q	3	0
A	2021-04-13	Cx.q	4	0
A	2021-04-13	Cx.q	5	5
A	2021-04-13	Cx.q	6	0
A	2021-04-13	Cx.q	7	0
A	2021-04-13	Cx.q	8	0
A	2021-04-14	Cx.q	1	0
A	2021-04-14	Cx.q	2	0
A	2021-04-14	Cx.q	3	0
A	2021-04-14	Cx.q	4	0
A	2021-04-14	Cx.q	5	0
A	2021-04-14	Cx.q	6	0
A	2021-04-14	Cx.q	7	0
A	2021-04-14	Cx.q	8	0
A	2021-04-15	Cx.q	1	0
A	2021-04-15	Cx.q	2	0
A	2021-04-15	Cx.q	3	0
A	2021-04-15	Cx.q	4	0
A	2021-04-15	Cx.q	5	0
A	2021-04-15	Cx.q	6	0
A	2021-04-15	Cx.q	7	0
A	2021-04-15	Cx.q	8	0
A	2021-04-20	Cx.q	1	2
A	2021-04-20	Cx.q	2	0
A	2021-04-20	Cx.q	3	0
A	2021-04-20	Cx.q	4	0
A	2021-04-20	Cx.q	5	8
A	2021-04-20	Cx.q	6	9
A	2021-04-20	Cx.q	7	16
A	2021-04-20	Cx.q	8	14
A	2021-04-21	Cx.q	1	0
A	2021-04-21	Cx.q	2	2
A	2021-04-21	Cx.q	3	0
A	2021-04-21	Cx.q	4	0
A	2021-04-21	Cx.q	5	7
A	2021-04-21	Cx.q	6	6
A	2021-04-21	Cx.q	7	16
A	2021-04-21	Cx.q	8	12
A	2021-04-22	Cx.q	1	2
A	2021-04-22	Cx.q	2	0
A	2021-04-22	Cx.q	3	0
A	2021-04-22	Cx.q	4	0
A	2021-04-22	Cx.q	5	7
A	2021-04-22	Cx.q	6	8
A	2021-04-22	Cx.q	7	22
A	2021-04-22	Cx.q	8	10
A	2021-04-27	Cx.q	1	0
A	2021-04-27	Cx.q	2	0
A	2021-04-27	Cx.q	3	0
A	2021-04-27	Cx.q	4	0
A	2021-04-27	Cx.q	5	16
A	2021-04-27	Cx.q	6	3
A	2021-04-27	Cx.q	7	13
A	2021-04-27	Cx.q	8	14
A	2021-04-28	Cx.q	1	0
A	2021-04-28	Cx.q	2	0
A	2021-04-28	Cx.q	3	0
A	2021-04-28	Cx.q	4	0
A	2021-04-28	Cx.q	5	8
A	2021-04-28	Cx.q	6	5
A	2021-04-28	Cx.q	7	19
A	2021-04-28	Cx.q	8	16
A	2021-04-29	Cx.q	1	0
A	2021-04-29	Cx.q	2	0
A	2021-04-29	Cx.q	3	0
A	2021-04-29	Cx.q	4	0
A	2021-04-29	Cx.q	5	14
A	2021-04-29	Cx.q	6	8
A	2021-04-29	Cx.q	7	12
A	2021-04-29	Cx.q	8	15
A	2021-05-04	Cx.q	1	0
A	2021-05-04	Cx.q	2	0
A	2021-05-04	Cx.q	3	0
A	2021-05-04	Cx.q	4	0
A	2021-05-04	Cx.q	5	3
A	2021-05-04	Cx.q	6	5
A	2021-05-04	Cx.q	7	7
A	2021-05-04	Cx.q	8	2
A	2021-05-05	Cx.q	1	0
A	2021-05-05	Cx.q	2	0
A	2021-05-05	Cx.q	3	0
A	2021-05-05	Cx.q	4	0
A	2021-05-05	Cx.q	5	1
A	2021-05-05	Cx.q	6	2
A	2021-05-05	Cx.q	7	6
A	2021-05-05	Cx.q	8	3
A	2021-05-06	Cx.q	1	0
A	2021-05-06	Cx.q	2	0
A	2021-05-06	Cx.q	3	0
A	2021-05-06	Cx.q	4	0
A	2021-05-06	Cx.q	5	2
A	2021-05-06	Cx.q	6	3
A	2021-05-06	Cx.q	7	4
A	2021-05-06	Cx.q	8	6
A	2021-05-11	Cx.q	1	0
A	2021-05-11	Cx.q	2	0
A	2021-05-11	Cx.q	3	0
A	2021-05-11	Cx.q	4	0
A	2021-05-11	Cx.q	5	1
A	2021-05-11	Cx.q	6	2
A	2021-05-11	Cx.q	7	2
A	2021-05-11	Cx.q	8	1
A	2021-05-12	Cx.q	1	0
A	2021-05-12	Cx.q	2	0
A	2021-05-12	Cx.q	3	0
A	2021-05-12	Cx.q	4	0
A	2021-05-12	Cx.q	5	1
A	2021-05-12	Cx.q	6	2
A	2021-05-12	Cx.q	7	2
A	2021-05-12	Cx.q	8	3
A	2021-05-13	Cx.q	1	0
A	2021-05-13	Cx.q	2	0
A	2021-05-13	Cx.q	3	0
A	2021-05-13	Cx.q	4	0
A	2021-05-13	Cx.q	5	2
A	2021-05-13	Cx.q	6	2
A	2021-05-13	Cx.q	7	3
A	2021-05-13	Cx.q	8	2
A	2021-05-18	Cx.q	1	0
A	2021-05-18	Cx.q	2	0
A	2021-05-18	Cx.q	3	0
A	2021-05-18	Cx.q	4	0
A	2021-05-18	Cx.q	5	6
A	2021-05-18	Cx.q	6	3
A	2021-05-18	Cx.q	7	4
A	2021-05-18	Cx.q	8	2
A	2021-05-19	Cx.q	1	1
A	2021-05-19	Cx.q	2	0
A	2021-05-19	Cx.q	3	0
A	2021-05-19	Cx.q	4	0
A	2021-05-19	Cx.q	5	2
A	2021-05-19	Cx.q	6	1
A	2021-05-19	Cx.q	7	3
A	2021-05-19	Cx.q	8	2
A	2021-05-20	Cx.q	1	0
A	2021-05-20	Cx.q	2	0
A	2021-05-20	Cx.q	3	0
A	2021-05-20	Cx.q	4	0
A	2021-05-20	Cx.q	5	1
A	2021-05-20	Cx.q	6	2
A	2021-05-20	Cx.q	7	1
A	2021-05-20	Cx.q	8	3
B	2021-04-13	Cx.q	1	0
B	2021-04-13	Cx.q	2	0
B	2021-04-13	Cx.q	3	0
B	2021-04-13	Cx.q	4	0
B	2021-04-13	Cx.q	5	0
B	2021-04-13	Cx.q	6	0
B	2021-04-13	Cx.q	7	0
B	2021-04-13	Cx.q	8	0
B	2021-04-14	Cx.q	1	0
B	2021-04-14	Cx.q	2	0
B	2021-04-14	Cx.q	3	0
B	2021-04-14	Cx.q	4	0
B	2021-04-14	Cx.q	5	0
B	2021-04-14	Cx.q	6	0
B	2021-04-14	Cx.q	7	0
B	2021-04-14	Cx.q	8	0
B	2021-04-15	Cx.q	1	0
B	2021-04-15	Cx.q	2	0
B	2021-04-15	Cx.q	3	0
B	2021-04-15	Cx.q	4	0
B	2021-04-15	Cx.q	5	0
B	2021-04-15	Cx.q	6	0
B	2021-04-15	Cx.q	7	0
B	2021-04-15	Cx.q	8	0
B	2021-04-20	Cx.q	1	1
B	2021-04-20	Cx.q	2	0
B	2021-04-20	Cx.q	3	0
B	2021-04-20	Cx.q	4	0
B	2021-04-20	Cx.q	5	14
B	2021-04-20	Cx.q	6	22
B	2021-04-20	Cx.q	7	68
B	2021-04-20	Cx.q	8	59
B	2021-04-21	Cx.q	1	0
B	2021-04-21	Cx.q	2	0
B	2021-04-21	Cx.q	3	0
B	2021-04-21	Cx.q	4	0
B	2021-04-21	Cx.q	5	9
B	2021-04-21	Cx.q	6	25
B	2021-04-21	Cx.q	7	62
B	2021-04-21	Cx.q	8	48
B	2021-04-22	Cx.q	1	0
B	2021-04-22	Cx.q	2	0
B	2021-04-22	Cx.q	3	0
B	2021-04-22	Cx.q	4	0
B	2021-04-22	Cx.q	5	13
B	2021-04-22	Cx.q	6	28
B	2021-04-22	Cx.q	7	73
B	2021-04-22	Cx.q	8	62
B	2021-04-27	Cx.q	1	0
B	2021-04-27	Cx.q	2	0
B	2021-04-27	Cx.q	3	0
B	2021-04-27	Cx.q	4	0
B	2021-04-27	Cx.q	5	0
B	2021-04-27	Cx.q	6	0
B	2021-04-27	Cx.q	7	0
B	2021-04-27	Cx.q	8	21
B	2021-04-28	Cx.q	1	0
B	2021-04-28	Cx.q	2	0
B	2021-04-28	Cx.q	3	0
B	2021-04-28	Cx.q	4	0
B	2021-04-28	Cx.q	5	0
B	2021-04-28	Cx.q	6	2
B	2021-04-28	Cx.q	7	6
B	2021-04-28	Cx.q	8	18
B	2021-04-29	Cx.q	1	0
B	2021-04-29	Cx.q	2	0
B	2021-04-29	Cx.q	3	0
B	2021-04-29	Cx.q	4	0
B	2021-04-29	Cx.q	5	0
B	2021-04-29	Cx.q	6	1
B	2021-04-29	Cx.q	7	3
B	2021-04-29	Cx.q	8	16
B	2021-05-04	Cx.q	1	0
B	2021-05-04	Cx.q	2	0
B	2021-05-04	Cx.q	3	0
B	2021-05-04	Cx.q	4	0
B	2021-05-04	Cx.q	5	1
B	2021-05-04	Cx.q	6	2
B	2021-05-04	Cx.q	7	4
B	2021-05-04	Cx.q	8	6
B	2021-05-05	Cx.q	1	0
B	2021-05-05	Cx.q	2	0
B	2021-05-05	Cx.q	3	0
B	2021-05-05	Cx.q	4	0
B	2021-05-05	Cx.q	5	1
B	2021-05-05	Cx.q	6	3
B	2021-05-05	Cx.q	7	5
B	2021-05-05	Cx.q	8	6
B	2021-05-06	Cx.q	1	0
B	2021-05-06	Cx.q	2	0
B	2021-05-06	Cx.q	3	0
B	2021-05-06	Cx.q	4	0
B	2021-05-06	Cx.q	5	2
B	2021-05-06	Cx.q	6	3
B	2021-05-06	Cx.q	7	5
B	2021-05-06	Cx.q	8	4
B	2021-05-11	Cx.q	1	0
B	2021-05-11	Cx.q	2	0
B	2021-05-11	Cx.q	3	0
B	2021-05-11	Cx.q	4	0
B	2021-05-11	Cx.q	5	0
B	2021-05-11	Cx.q	6	0
B	2021-05-11	Cx.q	7	2
B	2021-05-11	Cx.q	8	1
B	2021-05-12	Cx.q	1	0
B	2021-05-12	Cx.q	2	0
B	2021-05-12	Cx.q	3	0
B	2021-05-12	Cx.q	4	0
B	2021-05-12	Cx.q	5	1
B	2021-05-12	Cx.q	6	2
B	2021-05-12	Cx.q	7	2
B	2021-05-12	Cx.q	8	1
B	2021-05-13	Cx.q	1	0
B	2021-05-13	Cx.q	2	0
B	2021-05-13	Cx.q	3	0
B	2021-05-13	Cx.q	4	0
B	2021-05-13	Cx.q	5	0
B	2021-05-13	Cx.q	6	1
B	2021-05-13	Cx.q	7	2
B	2021-05-13	Cx.q	8	1
B	2021-05-18	Cx.q	1	0
B	2021-05-18	Cx.q	2	0
B	2021-05-18	Cx.q	3	0
B	2021-05-18	Cx.q	4	0
B	2021-05-18	Cx.q	5	0
B	2021-05-18	Cx.q	6	6
B	2021-05-18	Cx.q	7	3
B	2021-05-18	Cx.q	8	1
B	2021-05-19	Cx.q	1	0
B	2021-05-19	Cx.q	2	0
B	2021-05-19	Cx.q	3	0
B	2021-05-19	Cx.q	4	0
B	2021-05-19	Cx.q	5	2
B	2021-05-19	Cx.q	6	2
B	2021-05-19	Cx.q	7	5
B	2021-05-19	Cx.q	8	6
B	2021-05-20	Cx.q	1	0
B	2021-05-20	Cx.q	2	0
B	2021-05-20	Cx.q	3	0
B	2021-05-20	Cx.q	4	0
B	2021-05-20	Cx.q	5	0
B	2021-05-20	Cx.q	6	0
B	2021-05-20	Cx.q	7	1
B	2021-05-20	Cx.q	8	0
A	2021-04-13	Ae.v	1	0
A	2021-04-13	Ae.v	2	0
A	2021-04-13	Ae.v	3	0
A	2021-04-13	Ae.v	4	0
A	2021-04-13	Ae.v	5	48
A	2021-04-13	Ae.v	6	10
A	2021-04-13	Ae.v	7	13
A	2021-04-13	Ae.v	8	9
A	2021-04-14	Ae.v	1	0
A	2021-04-14	Ae.v	2	0
A	2021-04-14	Ae.v	3	0
A	2021-04-14	Ae.v	4	0
A	2021-04-14	Ae.v	5	54
A	2021-04-14	Ae.v	6	89
A	2021-04-14	Ae.v	7	103
A	2021-04-14	Ae.v	8	78
A	2021-04-15	Ae.v	1	2
A	2021-04-15	Ae.v	2	1
A	2021-04-15	Ae.v	3	0
A	2021-04-15	Ae.v	4	0
A	2021-04-15	Ae.v	5	20
A	2021-04-15	Ae.v	6	91
A	2021-04-15	Ae.v	7	54
A	2021-04-15	Ae.v	8	42
A	2021-04-20	Ae.v	1	0
A	2021-04-20	Ae.v	2	0
A	2021-04-20	Ae.v	3	2
A	2021-04-20	Ae.v	4	0
A	2021-04-20	Ae.v	5	2
A	2021-04-20	Ae.v	6	1
A	2021-04-20	Ae.v	7	42
A	2021-04-20	Ae.v	8	36
A	2021-04-21	Ae.v	1	0
A	2021-04-21	Ae.v	2	0
A	2021-04-21	Ae.v	3	1
A	2021-04-21	Ae.v	4	0
A	2021-04-21	Ae.v	5	2
A	2021-04-21	Ae.v	6	2
A	2021-04-21	Ae.v	7	37
A	2021-04-21	Ae.v	8	28
A	2021-04-22	Ae.v	1	0
A	2021-04-22	Ae.v	2	0
A	2021-04-22	Ae.v	3	0
A	2021-04-22	Ae.v	4	0
A	2021-04-22	Ae.v	5	2
A	2021-04-22	Ae.v	6	1
A	2021-04-22	Ae.v	7	36
A	2021-04-22	Ae.v	8	22
A	2021-04-27	Ae.v	1	0
A	2021-04-27	Ae.v	2	0
A	2021-04-27	Ae.v	3	0
A	2021-04-27	Ae.v	4	0
A	2021-04-27	Ae.v	5	2
A	2021-04-27	Ae.v	6	2
A	2021-04-27	Ae.v	7	7
A	2021-04-27	Ae.v	8	29
A	2021-04-28	Ae.v	1	9
A	2021-04-28	Ae.v	2	0
A	2021-04-28	Ae.v	3	0
A	2021-04-28	Ae.v	4	0
A	2021-04-28	Ae.v	5	84
A	2021-04-28	Ae.v	6	102
A	2021-04-28	Ae.v	7	186
A	2021-04-28	Ae.v	8	210
A	2021-04-29	Ae.v	1	0
A	2021-04-29	Ae.v	2	0
A	2021-04-29	Ae.v	3	0
A	2021-04-29	Ae.v	4	0
A	2021-04-29	Ae.v	5	82
A	2021-04-29	Ae.v	6	101
A	2021-04-29	Ae.v	7	120
A	2021-04-29	Ae.v	8	210
A	2021-05-04	Ae.v	1	0
A	2021-05-04	Ae.v	2	0
A	2021-05-04	Ae.v	3	0
A	2021-05-04	Ae.v	4	0
A	2021-05-04	Ae.v	5	8
A	2021-05-04	Ae.v	6	14
A	2021-05-04	Ae.v	7	48
A	2021-05-04	Ae.v	8	62
A	2021-05-05	Ae.v	1	0
A	2021-05-05	Ae.v	2	0
A	2021-05-05	Ae.v	3	0
A	2021-05-05	Ae.v	4	0
A	2021-05-05	Ae.v	5	8
A	2021-05-05	Ae.v	6	16
A	2021-05-05	Ae.v	7	46
A	2021-05-05	Ae.v	8	61
A	2021-05-06	Ae.v	1	0
A	2021-05-06	Ae.v	2	0
A	2021-05-06	Ae.v	3	0
A	2021-05-06	Ae.v	4	0
A	2021-05-06	Ae.v	5	7
A	2021-05-06	Ae.v	6	14
A	2021-05-06	Ae.v	7	51
A	2021-05-06	Ae.v	8	59
A	2021-05-11	Ae.v	1	0
A	2021-05-11	Ae.v	2	0
A	2021-05-11	Ae.v	3	0
A	2021-05-11	Ae.v	4	0
A	2021-05-11	Ae.v	5	9
A	2021-05-11	Ae.v	6	14
A	2021-05-11	Ae.v	7	47
A	2021-05-11	Ae.v	8	51
A	2021-05-12	Ae.v	1	0
A	2021-05-12	Ae.v	2	0
A	2021-05-12	Ae.v	3	0
A	2021-05-12	Ae.v	4	0
A	2021-05-12	Ae.v	5	7
A	2021-05-12	Ae.v	6	13
A	2021-05-12	Ae.v	7	30
A	2021-05-12	Ae.v	8	49
A	2021-05-13	Ae.v	1	0
A	2021-05-13	Ae.v	2	0
A	2021-05-13	Ae.v	3	0
A	2021-05-13	Ae.v	4	0
A	2021-05-13	Ae.v	5	8
A	2021-05-13	Ae.v	6	9
A	2021-05-13	Ae.v	7	27
A	2021-05-13	Ae.v	8	50
A	2021-05-18	Ae.v	1	0
A	2021-05-18	Ae.v	2	0
A	2021-05-18	Ae.v	3	0
A	2021-05-18	Ae.v	4	0
A	2021-05-18	Ae.v	5	59
A	2021-05-18	Ae.v	6	57
A	2021-05-18	Ae.v	7	57
A	2021-05-18	Ae.v	8	47
A	2021-05-19	Ae.v	1	0
A	2021-05-19	Ae.v	2	0
A	2021-05-19	Ae.v	3	0
A	2021-05-19	Ae.v	4	0
A	2021-05-19	Ae.v	5	67
A	2021-05-19	Ae.v	6	52
A	2021-05-19	Ae.v	7	59
A	2021-05-19	Ae.v	8	21
A	2021-05-20	Ae.v	1	0
A	2021-05-20	Ae.v	2	0
A	2021-05-20	Ae.v	3	0
A	2021-05-20	Ae.v	4	0
A	2021-05-20	Ae.v	5	1
A	2021-05-20	Ae.v	6	51
A	2021-05-20	Ae.v	7	51
A	2021-05-20	Ae.v	8	72
B	2021-04-13	Ae.v	1	0
B	2021-04-13	Ae.v	2	0
B	2021-04-13	Ae.v	3	0
B	2021-04-13	Ae.v	4	0
B	2021-04-13	Ae.v	5	0
B	2021-04-13	Ae.v	6	0
B	2021-04-13	Ae.v	7	0
B	2021-04-13	Ae.v	8	0
B	2021-04-14	Ae.v	1	0
B	2021-04-14	Ae.v	2	0
B	2021-04-14	Ae.v	3	0
B	2021-04-14	Ae.v	4	0
B	2021-04-14	Ae.v	5	0
B	2021-04-14	Ae.v	6	0
B	2021-04-14	Ae.v	7	0
B	2021-04-14	Ae.v	8	0
B	2021-04-15	Ae.v	1	0
B	2021-04-15	Ae.v	2	0
B	2021-04-15	Ae.v	3	0
B	2021-04-15	Ae.v	4	0
B	2021-04-15	Ae.v	5	0
B	2021-04-15	Ae.v	6	0
B	2021-04-15	Ae.v	7	0
B	2021-04-15	Ae.v	8	0
B	2021-04-20	Ae.v	1	0
B	2021-04-20	Ae.v	2	0
B	2021-04-20	Ae.v	3	0
B	2021-04-20	Ae.v	4	0
B	2021-04-20	Ae.v	5	5
B	2021-04-20	Ae.v	6	14
B	2021-04-20	Ae.v	7	29
B	2021-04-20	Ae.v	8	22
B	2021-04-21	Ae.v	1	0
B	2021-04-21	Ae.v	2	0
B	2021-04-21	Ae.v	3	0
B	2021-04-21	Ae.v	4	0
B	2021-04-21	Ae.v	5	7
B	2021-04-21	Ae.v	6	17
B	2021-04-21	Ae.v	7	30
B	2021-04-21	Ae.v	8	19
B	2021-04-22	Ae.v	1	0
B	2021-04-22	Ae.v	2	0
B	2021-04-22	Ae.v	3	0
B	2021-04-22	Ae.v	4	0
B	2021-04-22	Ae.v	5	6
B	2021-04-22	Ae.v	6	11
B	2021-04-22	Ae.v	7	21
B	2021-04-22	Ae.v	8	17
B	2021-04-27	Ae.v	1	0
B	2021-04-27	Ae.v	2	0
B	2021-04-27	Ae.v	3	0
B	2021-04-27	Ae.v	4	0
B	2021-04-27	Ae.v	5	0
B	2021-04-27	Ae.v	6	0
B	2021-04-27	Ae.v	7	0
B	2021-04-27	Ae.v	8	0
B	2021-04-28	Ae.v	1	4
B	2021-04-28	Ae.v	2	0
B	2021-04-28	Ae.v	3	0
B	2021-04-28	Ae.v	4	0
B	2021-04-28	Ae.v	5	15
B	2021-04-28	Ae.v	6	72
B	2021-04-28	Ae.v	7	370
B	2021-04-28	Ae.v	8	408
B	2021-04-29	Ae.v	1	0
B	2021-04-29	Ae.v	2	0
B	2021-04-29	Ae.v	3	0
B	2021-04-29	Ae.v	4	0
B	2021-04-29	Ae.v	5	11
B	2021-04-29	Ae.v	6	76
B	2021-04-29	Ae.v	7	410
B	2021-04-29	Ae.v	8	512
B	2021-05-04	Ae.v	1	0
B	2021-05-04	Ae.v	2	0
B	2021-05-04	Ae.v	3	0
B	2021-05-04	Ae.v	4	0
B	2021-05-04	Ae.v	5	6
B	2021-05-04	Ae.v	6	14
B	2021-05-04	Ae.v	7	53
B	2021-05-04	Ae.v	8	77
B	2021-05-05	Ae.v	1	0
B	2021-05-05	Ae.v	2	0
B	2021-05-05	Ae.v	3	0
B	2021-05-05	Ae.v	4	0
B	2021-05-05	Ae.v	5	6
B	2021-05-05	Ae.v	6	14
B	2021-05-05	Ae.v	7	59
B	2021-05-05	Ae.v	8	71
B	2021-05-06	Ae.v	1	0
B	2021-05-06	Ae.v	2	0
B	2021-05-06	Ae.v	3	0
B	2021-05-06	Ae.v	4	0
B	2021-05-06	Ae.v	5	7
B	2021-05-06	Ae.v	6	16
B	2021-05-06	Ae.v	7	52
B	2021-05-06	Ae.v	8	73
B	2021-05-11	Ae.v	1	0
B	2021-05-11	Ae.v	2	0
B	2021-05-11	Ae.v	3	0
B	2021-05-11	Ae.v	4	0
B	2021-05-11	Ae.v	5	3
B	2021-05-11	Ae.v	6	16
B	2021-05-11	Ae.v	7	18
B	2021-05-11	Ae.v	8	17
B	2021-05-12	Ae.v	1	0
B	2021-05-12	Ae.v	2	0
B	2021-05-12	Ae.v	3	0
B	2021-05-12	Ae.v	4	0
B	2021-05-12	Ae.v	5	7
B	2021-05-12	Ae.v	6	20
B	2021-05-12	Ae.v	7	17
B	2021-05-12	Ae.v	8	22
B	2021-05-13	Ae.v	1	0
B	2021-05-13	Ae.v	2	0
B	2021-05-13	Ae.v	3	0
B	2021-05-13	Ae.v	4	0
B	2021-05-13	Ae.v	5	3
B	2021-05-13	Ae.v	6	11
B	2021-05-13	Ae.v	7	19
B	2021-05-13	Ae.v	8	14
B	2021-05-18	Ae.v	1	0
B	2021-05-18	Ae.v	2	0
B	2021-05-18	Ae.v	3	0
B	2021-05-18	Ae.v	4	0
B	2021-05-18	Ae.v	5	6
B	2021-05-18	Ae.v	6	20
B	2021-05-18	Ae.v	7	23
B	2021-05-18	Ae.v	8	21
B	2021-05-19	Ae.v	1	0
B	2021-05-19	Ae.v	2	0
B	2021-05-19	Ae.v	3	0
B	2021-05-19	Ae.v	4	0
B	2021-05-19	Ae.v	5	4
B	2021-05-19	Ae.v	6	41
B	2021-05-19	Ae.v	7	43
B	2021-05-19	Ae.v	8	61
B	2021-05-20	Ae.v	1	0
B	2021-05-20	Ae.v	2	0
B	2021-05-20	Ae.v	3	0
B	2021-05-20	Ae.v	4	0
B	2021-05-20	Ae.v	5	0
B	2021-05-20	Ae.v	6	10
B	2021-05-20	Ae.v	7	16
B	2021-05-20	Ae.v	8	15
A	2021-04-13	Cs.s	1	0
A	2021-04-13	Cs.s	2	0
A	2021-04-13	Cs.s	3	0
A	2021-04-13	Cs.s	4	0
A	2021-04-13	Cs.s	5	0
A	2021-04-13	Cs.s	6	0
A	2021-04-13	Cs.s	7	1
A	2021-04-13	Cs.s	8	0
A	2021-04-14	Cs.s	1	0
A	2021-04-14	Cs.s	2	0
A	2021-04-14	Cs.s	3	0
A	2021-04-14	Cs.s	4	0
A	2021-04-14	Cs.s	5	0
A	2021-04-14	Cs.s	6	0
A	2021-04-14	Cs.s	7	0
A	2021-04-14	Cs.s	8	2
A	2021-04-15	Cs.s	1	0
A	2021-04-15	Cs.s	2	0
A	2021-04-15	Cs.s	3	0
A	2021-04-15	Cs.s	4	0
A	2021-04-15	Cs.s	5	0
A	2021-04-15	Cs.s	6	1
A	2021-04-15	Cs.s	7	0
A	2021-04-15	Cs.s	8	0
A	2021-04-20	Cs.s	1	0
A	2021-04-20	Cs.s	2	0
A	2021-04-20	Cs.s	3	0
A	2021-04-20	Cs.s	4	0
A	2021-04-20	Cs.s	5	0
A	2021-04-20	Cs.s	6	0
A	2021-04-20	Cs.s	7	0
A	2021-04-20	Cs.s	8	0
A	2021-04-21	Cs.s	1	0
A	2021-04-21	Cs.s	2	0
A	2021-04-21	Cs.s	3	0
A	2021-04-21	Cs.s	4	0
A	2021-04-21	Cs.s	5	0
A	2021-04-21	Cs.s	6	0
A	2021-04-21	Cs.s	7	0
A	2021-04-21	Cs.s	8	0
A	2021-04-22	Cs.s	1	0
A	2021-04-22	Cs.s	2	0
A	2021-04-22	Cs.s	3	0
A	2021-04-22	Cs.s	4	0
A	2021-04-22	Cs.s	5	0
A	2021-04-22	Cs.s	6	0
A	2021-04-22	Cs.s	7	0
A	2021-04-22	Cs.s	8	0
A	2021-04-27	Cs.s	1	0
A	2021-04-27	Cs.s	2	0
A	2021-04-27	Cs.s	3	0
A	2021-04-27	Cs.s	4	0
A	2021-04-27	Cs.s	5	0
A	2021-04-27	Cs.s	6	0
A	2021-04-27	Cs.s	7	0
A	2021-04-27	Cs.s	8	1
A	2021-04-28	Cs.s	1	0
A	2021-04-28	Cs.s	2	0
A	2021-04-28	Cs.s	3	0
A	2021-04-28	Cs.s	4	0
A	2021-04-28	Cs.s	5	0
A	2021-04-28	Cs.s	6	0
A	2021-04-28	Cs.s	7	0
A	2021-04-28	Cs.s	8	0
A	2021-04-29	Cs.s	1	0
A	2021-04-29	Cs.s	2	0
A	2021-04-29	Cs.s	3	0
A	2021-04-29	Cs.s	4	0
A	2021-04-29	Cs.s	5	0
A	2021-04-29	Cs.s	6	0
A	2021-04-29	Cs.s	7	0
A	2021-04-29	Cs.s	8	0
A	2021-05-04	Cs.s	1	0
A	2021-05-04	Cs.s	2	0
A	2021-05-04	Cs.s	3	0
A	2021-05-04	Cs.s	4	0
A	2021-05-04	Cs.s	5	0
A	2021-05-04	Cs.s	6	0
A	2021-05-04	Cs.s	7	0
A	2021-05-04	Cs.s	8	0
A	2021-05-05	Cs.s	1	0
A	2021-05-05	Cs.s	2	0
A	2021-05-05	Cs.s	3	0
A	2021-05-05	Cs.s	4	0
A	2021-05-05	Cs.s	5	0
A	2021-05-05	Cs.s	6	0
A	2021-05-05	Cs.s	7	0
A	2021-05-05	Cs.s	8	0
A	2021-05-06	Cs.s	1	0
A	2021-05-06	Cs.s	2	0
A	2021-05-06	Cs.s	3	0
A	2021-05-06	Cs.s	4	0
A	2021-05-06	Cs.s	5	0
A	2021-05-06	Cs.s	6	0
A	2021-05-06	Cs.s	7	0
A	2021-05-06	Cs.s	8	0
A	2021-05-11	Cs.s	1	0
A	2021-05-11	Cs.s	2	0
A	2021-05-11	Cs.s	3	0
A	2021-05-11	Cs.s	4	0
A	2021-05-11	Cs.s	5	0
A	2021-05-11	Cs.s	6	0
A	2021-05-11	Cs.s	7	0
A	2021-05-11	Cs.s	8	0
A	2021-05-12	Cs.s	1	0
A	2021-05-12	Cs.s	2	0
A	2021-05-12	Cs.s	3	0
A	2021-05-12	Cs.s	4	0
A	2021-05-12	Cs.s	5	0
A	2021-05-12	Cs.s	6	0
A	2021-05-12	Cs.s	7	0
A	2021-05-12	Cs.s	8	0
A	2021-05-13	Cs.s	1	0
A	2021-05-13	Cs.s	2	0
A	2021-05-13	Cs.s	3	0
A	2021-05-13	Cs.s	4	0
A	2021-05-13	Cs.s	5	0
A	2021-05-13	Cs.s	6	0
A	2021-05-13	Cs.s	7	0
A	2021-05-13	Cs.s	8	0
A	2021-05-18	Cs.s	1	0
A	2021-05-18	Cs.s	2	0
A	2021-05-18	Cs.s	3	0
A	2021-05-18	Cs.s	4	0
A	2021-05-18	Cs.s	5	0
A	2021-05-18	Cs.s	6	0
A	2021-05-18	Cs.s	7	0
A	2021-05-18	Cs.s	8	0
A	2021-05-19	Cs.s	1	0
A	2021-05-19	Cs.s	2	0
A	2021-05-19	Cs.s	3	0
A	2021-05-19	Cs.s	4	0
A	2021-05-19	Cs.s	5	0
A	2021-05-19	Cs.s	6	0
A	2021-05-19	Cs.s	7	0
A	2021-05-19	Cs.s	8	0
A	2021-05-20	Cs.s	1	0
A	2021-05-20	Cs.s	2	0
A	2021-05-20	Cs.s	3	0
A	2021-05-20	Cs.s	4	0
A	2021-05-20	Cs.s	5	0
A	2021-05-20	Cs.s	6	0
A	2021-05-20	Cs.s	7	0
A	2021-05-20	Cs.s	8	0
B	2021-04-13	Cs.s	1	0
B	2021-04-13	Cs.s	2	0
B	2021-04-13	Cs.s	3	0
B	2021-04-13	Cs.s	4	0
B	2021-04-13	Cs.s	5	0
B	2021-04-13	Cs.s	6	0
B	2021-04-13	Cs.s	7	1
B	2021-04-13	Cs.s	8	0
B	2021-04-14	Cs.s	1	0
B	2021-04-14	Cs.s	2	0
B	2021-04-14	Cs.s	3	0
B	2021-04-14	Cs.s	4	0
B	2021-04-14	Cs.s	5	0
B	2021-04-14	Cs.s	6	0
B	2021-04-14	Cs.s	7	0
B	2021-04-14	Cs.s	8	0
B	2021-04-15	Cs.s	1	0
B	2021-04-15	Cs.s	2	0
B	2021-04-15	Cs.s	3	0
B	2021-04-15	Cs.s	4	0
B	2021-04-15	Cs.s	5	0
B	2021-04-15	Cs.s	6	0
B	2021-04-15	Cs.s	7	0
B	2021-04-15	Cs.s	8	0
B	2021-04-20	Cs.s	1	0
B	2021-04-20	Cs.s	2	0
B	2021-04-20	Cs.s	3	0
B	2021-04-20	Cs.s	4	0
B	2021-04-20	Cs.s	5	0
B	2021-04-20	Cs.s	6	0
B	2021-04-20	Cs.s	7	0
B	2021-04-20	Cs.s	8	0
B	2021-04-21	Cs.s	1	0
B	2021-04-21	Cs.s	2	0
B	2021-04-21	Cs.s	3	0
B	2021-04-21	Cs.s	4	0
B	2021-04-21	Cs.s	5	0
B	2021-04-21	Cs.s	6	0
B	2021-04-21	Cs.s	7	0
B	2021-04-21	Cs.s	8	0
B	2021-04-22	Cs.s	1	0
B	2021-04-22	Cs.s	2	0
B	2021-04-22	Cs.s	3	0
B	2021-04-22	Cs.s	4	0
B	2021-04-22	Cs.s	5	0
B	2021-04-22	Cs.s	6	0
B	2021-04-22	Cs.s	7	0
B	2021-04-22	Cs.s	8	0
B	2021-04-27	Cs.s	1	0
B	2021-04-27	Cs.s	2	0
B	2021-04-27	Cs.s	3	0
B	2021-04-27	Cs.s	4	0
B	2021-04-27	Cs.s	5	0
B	2021-04-27	Cs.s	6	0
B	2021-04-27	Cs.s	7	0
B	2021-04-27	Cs.s	8	0
B	2021-04-28	Cs.s	1	0
B	2021-04-28	Cs.s	2	0
B	2021-04-28	Cs.s	3	0
B	2021-04-28	Cs.s	4	0
B	2021-04-28	Cs.s	5	0
B	2021-04-28	Cs.s	6	0
B	2021-04-28	Cs.s	7	0
B	2021-04-28	Cs.s	8	0
B	2021-04-29	Cs.s	1	0
B	2021-04-29	Cs.s	2	0
B	2021-04-29	Cs.s	3	0
B	2021-04-29	Cs.s	4	0
B	2021-04-29	Cs.s	5	0
B	2021-04-29	Cs.s	6	0
B	2021-04-29	Cs.s	7	0
B	2021-04-29	Cs.s	8	0
B	2021-05-04	Cs.s	1	0
B	2021-05-04	Cs.s	2	0
B	2021-05-04	Cs.s	3	0
B	2021-05-04	Cs.s	4	0
B	2021-05-04	Cs.s	5	0
B	2021-05-04	Cs.s	6	0
B	2021-05-04	Cs.s	7	0
B	2021-05-04	Cs.s	8	0
B	2021-05-05	Cs.s	1	0
B	2021-05-05	Cs.s	2	0
B	2021-05-05	Cs.s	3	0
B	2021-05-05	Cs.s	4	0
B	2021-05-05	Cs.s	5	0
B	2021-05-05	Cs.s	6	0
B	2021-05-05	Cs.s	7	0
B	2021-05-05	Cs.s	8	0
B	2021-05-06	Cs.s	1	0
B	2021-05-06	Cs.s	2	0
B	2021-05-06	Cs.s	3	0
B	2021-05-06	Cs.s	4	0
B	2021-05-06	Cs.s	5	0
B	2021-05-06	Cs.s	6	0
B	2021-05-06	Cs.s	7	0
B	2021-05-06	Cs.s	8	0
B	2021-05-11	Cs.s	1	0
B	2021-05-11	Cs.s	2	0
B	2021-05-11	Cs.s	3	0
B	2021-05-11	Cs.s	4	0
B	2021-05-11	Cs.s	5	0
B	2021-05-11	Cs.s	6	0
B	2021-05-11	Cs.s	7	0
B	2021-05-11	Cs.s	8	0
B	2021-05-12	Cs.s	1	0
B	2021-05-12	Cs.s	2	0
B	2021-05-12	Cs.s	3	0
B	2021-05-12	Cs.s	4	0
B	2021-05-12	Cs.s	5	0
B	2021-05-12	Cs.s	6	0
B	2021-05-12	Cs.s	7	0
B	2021-05-12	Cs.s	8	0
B	2021-05-13	Cs.s	1	0
B	2021-05-13	Cs.s	2	0
B	2021-05-13	Cs.s	3	0
B	2021-05-13	Cs.s	4	0
B	2021-05-13	Cs.s	5	0
B	2021-05-13	Cs.s	6	0
B	2021-05-13	Cs.s	7	0
B	2021-05-13	Cs.s	8	0
B	2021-05-18	Cs.s	1	0
B	2021-05-18	Cs.s	2	0
B	2021-05-18	Cs.s	3	0
B	2021-05-18	Cs.s	4	0
B	2021-05-18	Cs.s	5	0
B	2021-05-18	Cs.s	6	0
B	2021-05-18	Cs.s	7	0
B	2021-05-18	Cs.s	8	0
B	2021-05-19	Cs.s	1	0
B	2021-05-19	Cs.s	2	0
B	2021-05-19	Cs.s	3	0
B	2021-05-19	Cs.s	4	0
B	2021-05-19	Cs.s	5	0
B	2021-05-19	Cs.s	6	0
B	2021-05-19	Cs.s	7	0
B	2021-05-19	Cs.s	8	0
B	2021-05-20	Cs.s	1	0
B	2021-05-20	Cs.s	2	0
B	2021-05-20	Cs.s	3	0
B	2021-05-20	Cs.s	4	0
B	2021-05-20	Cs.s	5	0
B	2021-05-20	Cs.s	6	0
B	2021-05-20	Cs.s	7	0
B	2021-05-20	Cs.s	8	0

## Sheet: Data dictionary
Variable	Definition
trap.ID	Location of the trap within the collection area. A = RT242, B = RT502
date	Date of mosquito collection
species	Species of the mosquitoes, identified mophologically
hour_block	Time interval in which mosquitoes were captured in collection net. (1 = (06:00 - 09:00), 2 = (09:00 - 12:00), 3 = (12:00 - 15:00), 4 = (15:00 - 18:00), 5 = (18:00 - 21:00), 6 = (21:00 - 00:00), 7 = (00:00 - 03:00), 8 = (03:00 - 06:00))
mosq_capture	Number of species-specific female mosquitoes collected from corresponding net
