# Supplementary material for: Temperature and time of host-seeking activity impact the efficacy of chemical control interventions targeting the West Nile virus vector, Culex tarsalis
Source: PLoS Negl Trop Dis. 2024 Aug 30;18(8):e0012460. doi: 10.1371/journal.pntd.0012460 (PMC11392387; doi:10.1371/journal.pntd.0012460)
Supplement: S3 Data — (XLSX) [file pntd.0012460.s003.xlsx]

## Sheet: hourly_DATA_V1
trap.ID	date	species	hour_block	time_of_day	mosq_capture
A	2021-05-26	Cx.t	1	morning	8
A	2021-05-26	Cx.t	2	morning	2
A	2021-05-26	Cx.t	3	morning	6
A	2021-05-26	Cx.t	4	morning	8
A	2021-05-26	Cx.t	5	morning	3
A	2021-05-26	Cx.t	6	morning	8
A	2021-05-26	Cx.t	7	morning	3
A	2021-05-26	Cx.t	8	morning	4
A	2021-05-28	Cx.t	1	morning	24
A	2021-05-28	Cx.t	2	morning	16
A	2021-05-28	Cx.t	3	morning	9
A	2021-05-28	Cx.t	4	morning	25
A	2021-05-28	Cx.t	5	morning	13
A	2021-05-28	Cx.t	6	morning	26
A	2021-05-28	Cx.t	7	morning	4
A	2021-05-28	Cx.t	8	morning	6
A	2021-06-02	Cx.t	1	morning	20
A	2021-06-02	Cx.t	2	morning	0
A	2021-06-02	Cx.t	3	morning	0
A	2021-06-02	Cx.t	4	morning	3
A	2021-06-02	Cx.t	5	morning	2
A	2021-06-02	Cx.t	6	morning	0
A	2021-06-02	Cx.t	7	morning	0
A	2021-06-02	Cx.t	8	morning	1
A	2021-06-08	Cx.t	1	morning	0
A	2021-06-08	Cx.t	2	morning	0
A	2021-06-08	Cx.t	3	morning	0
A	2021-06-08	Cx.t	4	morning	0
A	2021-06-08	Cx.t	5	morning	0
A	2021-06-08	Cx.t	6	morning	0
A	2021-06-08	Cx.t	7	morning	0
A	2021-06-08	Cx.t	8	morning	0
A	2021-06-10	Cx.t	1	morning	0
A	2021-06-10	Cx.t	2	morning	0
A	2021-06-10	Cx.t	3	morning	0
A	2021-06-10	Cx.t	4	morning	0
A	2021-06-10	Cx.t	5	morning	0
A	2021-06-10	Cx.t	6	morning	0
A	2021-06-10	Cx.t	7	morning	0
A	2021-06-10	Cx.t	8	morning	0
A	2021-06-16	Cx.t	1	morning	0
A	2021-06-16	Cx.t	2	morning	0
A	2021-06-16	Cx.t	3	morning	0
A	2021-06-16	Cx.t	4	morning	0
A	2021-06-16	Cx.t	5	morning	0
A	2021-06-16	Cx.t	6	morning	0
A	2021-06-16	Cx.t	7	morning	0
A	2021-06-16	Cx.t	8	morning	0
A	2021-06-18	Cx.t	1	morning	0
A	2021-06-18	Cx.t	2	morning	0
A	2021-06-18	Cx.t	3	morning	0
A	2021-06-18	Cx.t	4	morning	0
A	2021-06-18	Cx.t	5	morning	0
A	2021-06-18	Cx.t	6	morning	0
A	2021-06-18	Cx.t	7	morning	0
A	2021-06-18	Cx.t	8	morning	0
A	2021-06-23	Cx.t	1	morning	0
A	2021-06-23	Cx.t	2	morning	0
A	2021-06-23	Cx.t	3	morning	0
A	2021-06-23	Cx.t	4	morning	0
A	2021-06-23	Cx.t	5	morning	1
A	2021-06-23	Cx.t	6	morning	2
A	2021-06-23	Cx.t	7	morning	0
A	2021-06-23	Cx.t	8	morning	2
A	2021-06-25	Cx.t	1	morning	0
A	2021-06-25	Cx.t	2	morning	0
A	2021-06-25	Cx.t	3	morning	0
A	2021-06-25	Cx.t	4	morning	0
A	2021-06-25	Cx.t	5	morning	2
A	2021-06-25	Cx.t	6	morning	0
A	2021-06-25	Cx.t	7	morning	0
A	2021-06-25	Cx.t	8	morning	1
A	2021-05-25	Cx.t	1	evening	0
A	2021-05-25	Cx.t	2	evening	0
A	2021-05-25	Cx.t	3	evening	6
A	2021-05-25	Cx.t	4	evening	18
A	2021-05-25	Cx.t	5	evening	4
A	2021-05-25	Cx.t	6	evening	7
A	2021-05-25	Cx.t	7	evening	8
A	2021-05-25	Cx.t	8	evening	39
A	2021-05-27	Cx.t	1	evening	10
A	2021-05-27	Cx.t	2	evening	7
A	2021-05-27	Cx.t	3	evening	4
A	2021-05-27	Cx.t	4	evening	4
A	2021-05-27	Cx.t	5	evening	56
A	2021-05-27	Cx.t	6	evening	0
A	2021-05-27	Cx.t	7	evening	0
A	2021-05-27	Cx.t	8	evening	0
A	2021-06-03	Cx.t	1	evening	0
A	2021-06-03	Cx.t	2	evening	0
A	2021-06-03	Cx.t	3	evening	0
A	2021-06-03	Cx.t	4	evening	32
A	2021-06-03	Cx.t	5	evening	12
A	2021-06-03	Cx.t	6	evening	34
A	2021-06-03	Cx.t	7	evening	9
A	2021-06-03	Cx.t	8	evening	26
A	2021-06-09	Cx.t	1	evening	0
A	2021-06-09	Cx.t	2	evening	0
A	2021-06-09	Cx.t	3	evening	0
A	2021-06-09	Cx.t	4	evening	1
A	2021-06-09	Cx.t	5	evening	2
A	2021-06-09	Cx.t	6	evening	3
A	2021-06-09	Cx.t	7	evening	5
A	2021-06-09	Cx.t	8	evening	28
A	2021-06-11	Cx.t	1	evening	0
A	2021-06-11	Cx.t	2	evening	0
A	2021-06-11	Cx.t	3	evening	0
A	2021-06-11	Cx.t	4	evening	0
A	2021-06-11	Cx.t	5	evening	2
A	2021-06-11	Cx.t	6	evening	1
A	2021-06-11	Cx.t	7	evening	7
A	2021-06-11	Cx.t	8	evening	22
A	2021-06-17	Cx.t	1	evening	0
A	2021-06-17	Cx.t	2	evening	0
A	2021-06-17	Cx.t	3	evening	0
A	2021-06-17	Cx.t	4	evening	2
A	2021-06-17	Cx.t	5	evening	1
A	2021-06-17	Cx.t	6	evening	2
A	2021-06-17	Cx.t	7	evening	0
A	2021-06-17	Cx.t	8	evening	3
A	2021-06-19	Cx.t	1	evening	0
A	2021-06-19	Cx.t	2	evening	0
A	2021-06-19	Cx.t	3	evening	0
A	2021-06-19	Cx.t	4	evening	0
A	2021-06-19	Cx.t	5	evening	0
A	2021-06-19	Cx.t	6	evening	0
A	2021-06-19	Cx.t	7	evening	0
A	2021-06-19	Cx.t	8	evening	2
A	2021-06-22	Cx.t	1	evening	0
A	2021-06-22	Cx.t	2	evening	0
A	2021-06-22	Cx.t	3	evening	0
A	2021-06-22	Cx.t	4	evening	0
A	2021-06-22	Cx.t	5	evening	0
A	2021-06-22	Cx.t	6	evening	0
A	2021-06-22	Cx.t	7	evening	0
A	2021-06-22	Cx.t	8	evening	1
B	2021-05-25	Cx.t	1	morning	30
B	2021-05-25	Cx.t	2	morning	3
B	2021-05-25	Cx.t	3	morning	5
B	2021-05-25	Cx.t	4	morning	5
B	2021-05-25	Cx.t	5	morning	3
B	2021-05-25	Cx.t	6	morning	0
B	2021-05-25	Cx.t	7	morning	0
B	2021-05-25	Cx.t	8	morning	0
B	2021-05-27	Cx.t	1	morning	4
B	2021-05-27	Cx.t	2	morning	1
B	2021-05-27	Cx.t	3	morning	1
B	2021-05-27	Cx.t	4	morning	20
B	2021-05-27	Cx.t	5	morning	3
B	2021-05-27	Cx.t	6	morning	3
B	2021-05-27	Cx.t	7	morning	1
B	2021-05-27	Cx.t	8	morning	0
B	2021-06-02	Cx.t	1	morning	6
B	2021-06-02	Cx.t	2	morning	6
B	2021-06-02	Cx.t	3	morning	0
B	2021-06-02	Cx.t	4	morning	1
B	2021-06-02	Cx.t	5	morning	3
B	2021-06-02	Cx.t	6	morning	0
B	2021-06-02	Cx.t	7	morning	1
B	2021-06-02	Cx.t	8	morning	1
B	2021-06-08	Cx.t	1	morning	3
B	2021-06-08	Cx.t	2	morning	3
B	2021-06-08	Cx.t	3	morning	6
B	2021-06-08	Cx.t	4	morning	2
B	2021-06-08	Cx.t	5	morning	1
B	2021-06-08	Cx.t	6	morning	1
B	2021-06-08	Cx.t	7	morning	0
B	2021-06-08	Cx.t	8	morning	0
B	2021-06-10	Cx.t	1	morning	0
B	2021-06-10	Cx.t	2	morning	1
B	2021-06-10	Cx.t	3	morning	3
B	2021-06-10	Cx.t	4	morning	5
B	2021-06-10	Cx.t	5	morning	0
B	2021-06-10	Cx.t	6	morning	1
B	2021-06-10	Cx.t	7	morning	0
B	2021-06-10	Cx.t	8	morning	0
B	2021-06-16	Cx.t	1	morning	2
B	2021-06-16	Cx.t	2	morning	2
B	2021-06-16	Cx.t	3	morning	8
B	2021-06-16	Cx.t	4	morning	3
B	2021-06-16	Cx.t	5	morning	9
B	2021-06-16	Cx.t	6	morning	1
B	2021-06-16	Cx.t	7	morning	0
B	2021-06-16	Cx.t	8	morning	0
B	2021-06-18	Cx.t	1	morning	1
B	2021-06-18	Cx.t	2	morning	2
B	2021-06-18	Cx.t	3	morning	3
B	2021-06-18	Cx.t	4	morning	0
B	2021-06-18	Cx.t	5	morning	0
B	2021-06-18	Cx.t	6	morning	0
B	2021-06-18	Cx.t	7	morning	0
B	2021-06-18	Cx.t	8	morning	0
B	2021-06-23	Cx.t	1	morning	3
B	2021-06-23	Cx.t	2	morning	2
B	2021-06-23	Cx.t	3	morning	4
B	2021-06-23	Cx.t	4	morning	4
B	2021-06-23	Cx.t	5	morning	5
B	2021-06-23	Cx.t	6	morning	2
B	2021-06-23	Cx.t	7	morning	0
B	2021-06-23	Cx.t	8	morning	0
B	2021-06-25	Cx.t	1	morning	2
B	2021-06-25	Cx.t	2	morning	3
B	2021-06-25	Cx.t	3	morning	4
B	2021-06-25	Cx.t	4	morning	3
B	2021-06-25	Cx.t	5	morning	7
B	2021-06-25	Cx.t	6	morning	2
B	2021-06-25	Cx.t	7	morning	0
B	2021-06-25	Cx.t	8	morning	0
B	2021-05-26	Cx.t	1	evening	0
B	2021-05-26	Cx.t	2	evening	1
B	2021-05-26	Cx.t	3	evening	0
B	2021-05-26	Cx.t	4	evening	5
B	2021-05-26	Cx.t	5	evening	2
B	2021-05-26	Cx.t	6	evening	1
B	2021-05-26	Cx.t	7	evening	3
B	2021-05-26	Cx.t	8	evening	19
B	2021-05-28	Cx.t	1	evening	0
B	2021-05-28	Cx.t	2	evening	0
B	2021-05-28	Cx.t	3	evening	0
B	2021-05-28	Cx.t	4	evening	7
B	2021-05-28	Cx.t	5	evening	7
B	2021-05-28	Cx.t	6	evening	13
B	2021-05-28	Cx.t	7	evening	14
B	2021-05-28	Cx.t	8	evening	22
B	2021-06-03	Cx.t	1	evening	0
B	2021-06-03	Cx.t	2	evening	0
B	2021-06-03	Cx.t	3	evening	0
B	2021-06-03	Cx.t	4	evening	3
B	2021-06-03	Cx.t	5	evening	3
B	2021-06-03	Cx.t	6	evening	1
B	2021-06-03	Cx.t	7	evening	3
B	2021-06-03	Cx.t	8	evening	33
B	2021-06-09	Cx.t	1	evening	0
B	2021-06-09	Cx.t	2	evening	0
B	2021-06-09	Cx.t	3	evening	0
B	2021-06-09	Cx.t	4	evening	9
B	2021-06-09	Cx.t	5	evening	9
B	2021-06-09	Cx.t	6	evening	10
B	2021-06-09	Cx.t	7	evening	4
B	2021-06-09	Cx.t	8	evening	18
B	2021-06-11	Cx.t	1	evening	0
B	2021-06-11	Cx.t	2	evening	0
B	2021-06-11	Cx.t	3	evening	0
B	2021-06-11	Cx.t	4	evening	7
B	2021-06-11	Cx.t	5	evening	6
B	2021-06-11	Cx.t	6	evening	11
B	2021-06-11	Cx.t	7	evening	9
B	2021-06-11	Cx.t	8	evening	16
B	2021-06-17	Cx.t	1	evening	0
B	2021-06-17	Cx.t	2	evening	0
B	2021-06-17	Cx.t	3	evening	0
B	2021-06-17	Cx.t	4	evening	1
B	2021-06-17	Cx.t	5	evening	0
B	2021-06-17	Cx.t	6	evening	3
B	2021-06-17	Cx.t	7	evening	2
B	2021-06-17	Cx.t	8	evening	6
B	2021-06-19	Cx.t	1	evening	0
B	2021-06-19	Cx.t	2	evening	0
B	2021-06-19	Cx.t	3	evening	0
B	2021-06-19	Cx.t	4	evening	0
B	2021-06-19	Cx.t	5	evening	0
B	2021-06-19	Cx.t	6	evening	1
B	2021-06-19	Cx.t	7	evening	2
B	2021-06-19	Cx.t	8	evening	2
B	2021-06-22	Cx.t	1	evening	0
B	2021-06-22	Cx.t	2	evening	0
B	2021-06-22	Cx.t	3	evening	0
B	2021-06-22	Cx.t	4	evening	0
B	2021-06-22	Cx.t	5	evening	4
B	2021-06-22	Cx.t	6	evening	9
B	2021-06-22	Cx.t	7	evening	4
B	2021-06-22	Cx.t	8	evening	7
C	2021-06-03	Cx.t	1	morning	NA
C	2021-06-03	Cx.t	2	morning	4
C	2021-06-03	Cx.t	3	morning	0
C	2021-06-03	Cx.t	4	morning	4
C	2021-06-03	Cx.t	5	morning	2
C	2021-06-03	Cx.t	6	morning	2
C	2021-06-03	Cx.t	7	morning	0
C	2021-06-03	Cx.t	8	morning	1
C	2021-06-09	Cx.t	1	morning	22
C	2021-06-09	Cx.t	2	morning	5
C	2021-06-09	Cx.t	3	morning	2
C	2021-06-09	Cx.t	4	morning	8
C	2021-06-09	Cx.t	5	morning	5
C	2021-06-09	Cx.t	6	morning	5
C	2021-06-09	Cx.t	7	morning	1
C	2021-06-09	Cx.t	8	morning	1
C	2021-06-11	Cx.t	1	morning	19
C	2021-06-11	Cx.t	2	morning	1
C	2021-06-11	Cx.t	3	morning	2
C	2021-06-11	Cx.t	4	morning	0
C	2021-06-11	Cx.t	5	morning	4
C	2021-06-11	Cx.t	6	morning	3
C	2021-06-11	Cx.t	7	morning	1
C	2021-06-11	Cx.t	8	morning	0
C	2021-06-17	Cx.t	1	morning	6
C	2021-06-17	Cx.t	2	morning	0
C	2021-06-17	Cx.t	3	morning	1
C	2021-06-17	Cx.t	4	morning	4
C	2021-06-17	Cx.t	5	morning	3
C	2021-06-17	Cx.t	6	morning	3
C	2021-06-17	Cx.t	7	morning	0
C	2021-06-17	Cx.t	8	morning	0
C	2021-06-19	Cx.t	1	morning	3
C	2021-06-19	Cx.t	2	morning	1
C	2021-06-19	Cx.t	3	morning	1
C	2021-06-19	Cx.t	4	morning	2
C	2021-06-19	Cx.t	5	morning	2
C	2021-06-19	Cx.t	6	morning	3
C	2021-06-19	Cx.t	7	morning	0
C	2021-06-19	Cx.t	8	morning	0
C	2021-06-22	Cx.t	1	morning	1
C	2021-06-22	Cx.t	2	morning	0
C	2021-06-22	Cx.t	3	morning	0
C	2021-06-22	Cx.t	4	morning	0
C	2021-06-22	Cx.t	5	morning	1
C	2021-06-22	Cx.t	6	morning	1
C	2021-06-22	Cx.t	7	morning	0
C	2021-06-22	Cx.t	8	morning	0
C	2021-06-24	Cx.t	1	morning	0
C	2021-06-24	Cx.t	2	morning	0
C	2021-06-24	Cx.t	3	morning	1
C	2021-06-24	Cx.t	4	morning	0
C	2021-06-24	Cx.t	5	morning	0
C	2021-06-24	Cx.t	6	morning	0
C	2021-06-24	Cx.t	7	morning	0
C	2021-06-24	Cx.t	8	morning	0
C	2021-06-08	Cx.t	1	evening	0
C	2021-06-08	Cx.t	2	evening	0
C	2021-06-08	Cx.t	3	evening	0
C	2021-06-08	Cx.t	4	evening	0
C	2021-06-08	Cx.t	5	evening	0
C	2021-06-08	Cx.t	6	evening	2
C	2021-06-08	Cx.t	7	evening	0
C	2021-06-08	Cx.t	8	evening	12
C	2021-06-10	Cx.t	1	evening	0
C	2021-06-10	Cx.t	2	evening	0
C	2021-06-10	Cx.t	3	evening	0
C	2021-06-10	Cx.t	4	evening	0
C	2021-06-10	Cx.t	5	evening	0
C	2021-06-10	Cx.t	6	evening	0
C	2021-06-10	Cx.t	7	evening	0
C	2021-06-10	Cx.t	8	evening	6
C	2021-06-16	Cx.t	1	evening	0
C	2021-06-16	Cx.t	2	evening	0
C	2021-06-16	Cx.t	3	evening	0
C	2021-06-16	Cx.t	4	evening	0
C	2021-06-16	Cx.t	5	evening	0
C	2021-06-16	Cx.t	6	evening	0
C	2021-06-16	Cx.t	7	evening	0
C	2021-06-16	Cx.t	8	evening	9
C	2021-06-18	Cx.t	1	evening	0
C	2021-06-18	Cx.t	2	evening	0
C	2021-06-18	Cx.t	3	evening	0
C	2021-06-18	Cx.t	4	evening	0
C	2021-06-18	Cx.t	5	evening	0
C	2021-06-18	Cx.t	6	evening	0
C	2021-06-18	Cx.t	7	evening	0
C	2021-06-18	Cx.t	8	evening	6
C	2021-06-23	Cx.t	1	evening	0
C	2021-06-23	Cx.t	2	evening	0
C	2021-06-23	Cx.t	3	evening	0
C	2021-06-23	Cx.t	4	evening	0
C	2021-06-23	Cx.t	5	evening	0
C	2021-06-23	Cx.t	6	evening	0
C	2021-06-23	Cx.t	7	evening	0
C	2021-06-23	Cx.t	8	evening	1
C	2021-06-25	Cx.t	1	evening	0
C	2021-06-25	Cx.t	2	evening	0
C	2021-06-25	Cx.t	3	evening	0
C	2021-06-25	Cx.t	4	evening	0
C	2021-06-25	Cx.t	5	evening	0
C	2021-06-25	Cx.t	6	evening	0
C	2021-06-25	Cx.t	7	evening	0
C	2021-06-25	Cx.t	8	evening	3
D	2021-06-03	Cx.t	1	morning	9
D	2021-06-03	Cx.t	2	morning	6
D	2021-06-03	Cx.t	3	morning	1
D	2021-06-03	Cx.t	4	morning	0
D	2021-06-03	Cx.t	5	morning	0
D	2021-06-03	Cx.t	6	morning	2
D	2021-06-03	Cx.t	7	morning	0
D	2021-06-03	Cx.t	8	morning	0
D	2021-06-09	Cx.t	1	morning	14
D	2021-06-09	Cx.t	2	morning	6
D	2021-06-09	Cx.t	3	morning	6
D	2021-06-09	Cx.t	4	morning	6
D	2021-06-09	Cx.t	5	morning	9
D	2021-06-09	Cx.t	6	morning	6
D	2021-06-09	Cx.t	7	morning	2
D	2021-06-09	Cx.t	8	morning	0
D	2021-06-11	Cx.t	1	morning	9
D	2021-06-11	Cx.t	2	morning	6
D	2021-06-11	Cx.t	3	morning	4
D	2021-06-11	Cx.t	4	morning	3
D	2021-06-11	Cx.t	5	morning	8
D	2021-06-11	Cx.t	6	morning	5
D	2021-06-11	Cx.t	7	morning	1
D	2021-06-11	Cx.t	8	morning	1
D	2021-06-17	Cx.t	1	morning	6
D	2021-06-17	Cx.t	2	morning	4
D	2021-06-17	Cx.t	3	morning	2
D	2021-06-17	Cx.t	4	morning	3
D	2021-06-17	Cx.t	5	morning	4
D	2021-06-17	Cx.t	6	morning	4
D	2021-06-17	Cx.t	7	morning	2
D	2021-06-17	Cx.t	8	morning	0
D	2021-06-19	Cx.t	1	morning	2
D	2021-06-19	Cx.t	2	morning	1
D	2021-06-19	Cx.t	3	morning	2
D	2021-06-19	Cx.t	4	morning	2
D	2021-06-19	Cx.t	5	morning	3
D	2021-06-19	Cx.t	6	morning	0
D	2021-06-19	Cx.t	7	morning	2
D	2021-06-19	Cx.t	8	morning	0
D	2021-06-22	Cx.t	1	morning	4
D	2021-06-22	Cx.t	2	morning	2
D	2021-06-22	Cx.t	3	morning	5
D	2021-06-22	Cx.t	4	morning	3
D	2021-06-22	Cx.t	5	morning	2
D	2021-06-22	Cx.t	6	morning	2
D	2021-06-22	Cx.t	7	morning	1
D	2021-06-22	Cx.t	8	morning	2
D	2021-06-24	Cx.t	1	morning	4
D	2021-06-24	Cx.t	2	morning	1
D	2021-06-24	Cx.t	3	morning	2
D	2021-06-24	Cx.t	4	morning	0
D	2021-06-24	Cx.t	5	morning	0
D	2021-06-24	Cx.t	6	morning	1
D	2021-06-24	Cx.t	7	morning	0
D	2021-06-24	Cx.t	8	morning	0
D	2021-06-02	Cx.t	1	evening	0
D	2021-06-02	Cx.t	2	evening	0
D	2021-06-02	Cx.t	3	evening	0
D	2021-06-02	Cx.t	4	evening	14
D	2021-06-02	Cx.t	5	evening	5
D	2021-06-02	Cx.t	6	evening	14
D	2021-06-02	Cx.t	7	evening	1
D	2021-06-02	Cx.t	8	evening	0
D	2021-06-08	Cx.t	1	evening	0
D	2021-06-08	Cx.t	2	evening	0
D	2021-06-08	Cx.t	3	evening	0
D	2021-06-08	Cx.t	4	evening	1
D	2021-06-08	Cx.t	5	evening	0
D	2021-06-08	Cx.t	6	evening	1
D	2021-06-08	Cx.t	7	evening	8
D	2021-06-08	Cx.t	8	evening	20
D	2021-06-10	Cx.t	1	evening	0
D	2021-06-10	Cx.t	2	evening	0
D	2021-06-10	Cx.t	3	evening	0
D	2021-06-10	Cx.t	4	evening	0
D	2021-06-10	Cx.t	5	evening	0
D	2021-06-10	Cx.t	6	evening	1
D	2021-06-10	Cx.t	7	evening	9
D	2021-06-10	Cx.t	8	evening	11
D	2021-06-16	Cx.t	1	evening	0
D	2021-06-16	Cx.t	2	evening	0
D	2021-06-16	Cx.t	3	evening	0
D	2021-06-16	Cx.t	4	evening	2
D	2021-06-16	Cx.t	5	evening	2
D	2021-06-16	Cx.t	6	evening	3
D	2021-06-16	Cx.t	7	evening	2
D	2021-06-16	Cx.t	8	evening	17
D	2021-06-18	Cx.t	1	evening	0
D	2021-06-18	Cx.t	2	evening	0
D	2021-06-18	Cx.t	3	evening	0
D	2021-06-18	Cx.t	4	evening	0
D	2021-06-18	Cx.t	5	evening	0
D	2021-06-18	Cx.t	6	evening	2
D	2021-06-18	Cx.t	7	evening	1
D	2021-06-18	Cx.t	8	evening	9
D	2021-06-23	Cx.t	1	evening	0
D	2021-06-23	Cx.t	2	evening	0
D	2021-06-23	Cx.t	3	evening	0
D	2021-06-23	Cx.t	4	evening	4
D	2021-06-23	Cx.t	5	evening	5
D	2021-06-23	Cx.t	6	evening	2
D	2021-06-23	Cx.t	7	evening	3
D	2021-06-23	Cx.t	8	evening	19
D	2021-06-25	Cx.t	1	evening	0
D	2021-06-25	Cx.t	2	evening	0
D	2021-06-25	Cx.t	3	evening	0
D	2021-06-25	Cx.t	4	evening	0
D	2021-06-25	Cx.t	5	evening	2
D	2021-06-25	Cx.t	6	evening	2
D	2021-06-25	Cx.t	7	evening	4
D	2021-06-25	Cx.t	8	evening	15
A	2021-05-26	Ae.v	1	morning	2
A	2021-05-26	Ae.v	2	morning	0
A	2021-05-26	Ae.v	3	morning	0
A	2021-05-26	Ae.v	4	morning	36
A	2021-05-26	Ae.v	5	morning	20
A	2021-05-26	Ae.v	6	morning	30
A	2021-05-26	Ae.v	7	morning	12
A	2021-05-26	Ae.v	8	morning	7
A	2021-05-28	Ae.v	1	morning	30
A	2021-05-28	Ae.v	2	morning	17
A	2021-05-28	Ae.v	3	morning	6
A	2021-05-28	Ae.v	4	morning	30
A	2021-05-28	Ae.v	5	morning	14
A	2021-05-28	Ae.v	6	morning	20
A	2021-05-28	Ae.v	7	morning	8
A	2021-05-28	Ae.v	8	morning	3
A	2021-06-02	Ae.v	1	morning	950
A	2021-06-02	Ae.v	2	morning	28
A	2021-06-02	Ae.v	3	morning	110
A	2021-06-02	Ae.v	4	morning	134
A	2021-06-02	Ae.v	5	morning	138
A	2021-06-02	Ae.v	6	morning	115
A	2021-06-02	Ae.v	7	morning	20
A	2021-06-02	Ae.v	8	morning	23
A	2021-06-08	Ae.v	1	morning	300
A	2021-06-08	Ae.v	2	morning	150
A	2021-06-08	Ae.v	3	morning	150
A	2021-06-08	Ae.v	4	morning	152
A	2021-06-08	Ae.v	5	morning	120
A	2021-06-08	Ae.v	6	morning	250
A	2021-06-08	Ae.v	7	morning	64
A	2021-06-08	Ae.v	8	morning	21
A	2021-06-10	Ae.v	1	morning	230
A	2021-06-10	Ae.v	2	morning	137
A	2021-06-10	Ae.v	3	morning	125
A	2021-06-10	Ae.v	4	morning	119
A	2021-06-10	Ae.v	5	morning	93
A	2021-06-10	Ae.v	6	morning	209
A	2021-06-10	Ae.v	7	morning	42
A	2021-06-10	Ae.v	8	morning	30
A	2021-06-16	Ae.v	1	morning	260
A	2021-06-16	Ae.v	2	morning	119
A	2021-06-16	Ae.v	3	morning	113
A	2021-06-16	Ae.v	4	morning	121
A	2021-06-16	Ae.v	5	morning	47
A	2021-06-16	Ae.v	6	morning	92
A	2021-06-16	Ae.v	7	morning	47
A	2021-06-16	Ae.v	8	morning	16
A	2021-06-18	Ae.v	1	morning	48
A	2021-06-18	Ae.v	2	morning	22
A	2021-06-18	Ae.v	3	morning	20
A	2021-06-18	Ae.v	4	morning	16
A	2021-06-18	Ae.v	5	morning	12
A	2021-06-18	Ae.v	6	morning	29
A	2021-06-18	Ae.v	7	morning	16
A	2021-06-18	Ae.v	8	morning	12
A	2021-06-23	Ae.v	1	morning	0
A	2021-06-23	Ae.v	2	morning	0
A	2021-06-23	Ae.v	3	morning	0
A	2021-06-23	Ae.v	4	morning	0
A	2021-06-23	Ae.v	5	morning	3
A	2021-06-23	Ae.v	6	morning	5
A	2021-06-23	Ae.v	7	morning	4
A	2021-06-23	Ae.v	8	morning	6
A	2021-06-25	Ae.v	1	morning	0
A	2021-06-25	Ae.v	2	morning	0
A	2021-06-25	Ae.v	3	morning	0
A	2021-06-25	Ae.v	4	morning	4
A	2021-06-25	Ae.v	5	morning	5
A	2021-06-25	Ae.v	6	morning	3
A	2021-06-25	Ae.v	7	morning	2
A	2021-06-25	Ae.v	8	morning	6
A	2021-05-25	Ae.v	1	evening	1
A	2021-05-25	Ae.v	2	evening	0
A	2021-05-25	Ae.v	3	evening	10
A	2021-05-25	Ae.v	4	evening	30
A	2021-05-25	Ae.v	5	evening	14
A	2021-05-25	Ae.v	6	evening	12
A	2021-05-25	Ae.v	7	evening	10
A	2021-05-25	Ae.v	8	evening	84
A	2021-05-27	Ae.v	1	evening	26
A	2021-05-27	Ae.v	2	evening	19
A	2021-05-27	Ae.v	3	evening	24
A	2021-05-27	Ae.v	4	evening	17
A	2021-05-27	Ae.v	5	evening	101
A	2021-05-27	Ae.v	6	evening	0
A	2021-05-27	Ae.v	7	evening	0
A	2021-05-27	Ae.v	8	evening	0
A	2021-06-03	Ae.v	1	evening	0
A	2021-06-03	Ae.v	2	evening	1
A	2021-06-03	Ae.v	3	evening	17
A	2021-06-03	Ae.v	4	evening	200
A	2021-06-03	Ae.v	5	evening	106
A	2021-06-03	Ae.v	6	evening	198
A	2021-06-03	Ae.v	7	evening	94
A	2021-06-03	Ae.v	8	evening	1010
A	2021-06-09	Ae.v	1	evening	0
A	2021-06-09	Ae.v	2	evening	0
A	2021-06-09	Ae.v	3	evening	9
A	2021-06-09	Ae.v	4	evening	197
A	2021-06-09	Ae.v	5	evening	72
A	2021-06-09	Ae.v	6	evening	27
A	2021-06-09	Ae.v	7	evening	45
A	2021-06-09	Ae.v	8	evening	85
A	2021-06-11	Ae.v	1	evening	0
A	2021-06-11	Ae.v	2	evening	0
A	2021-06-11	Ae.v	3	evening	17
A	2021-06-11	Ae.v	4	evening	168
A	2021-06-11	Ae.v	5	evening	49
A	2021-06-11	Ae.v	6	evening	19
A	2021-06-11	Ae.v	7	evening	31
A	2021-06-11	Ae.v	8	evening	90
A	2021-06-17	Ae.v	1	evening	0
A	2021-06-17	Ae.v	2	evening	0
A	2021-06-17	Ae.v	3	evening	36
A	2021-06-17	Ae.v	4	evening	24
A	2021-06-17	Ae.v	5	evening	25
A	2021-06-17	Ae.v	6	evening	12
A	2021-06-17	Ae.v	7	evening	16
A	2021-06-17	Ae.v	8	evening	19
A	2021-06-19	Ae.v	1	evening	0
A	2021-06-19	Ae.v	2	evening	0
A	2021-06-19	Ae.v	3	evening	12
A	2021-06-19	Ae.v	4	evening	9
A	2021-06-19	Ae.v	5	evening	11
A	2021-06-19	Ae.v	6	evening	10
A	2021-06-19	Ae.v	7	evening	8
A	2021-06-19	Ae.v	8	evening	11
A	2021-06-22	Ae.v	1	evening	0
A	2021-06-22	Ae.v	2	evening	0
A	2021-06-22	Ae.v	3	evening	4
A	2021-06-22	Ae.v	4	evening	2
A	2021-06-22	Ae.v	5	evening	2
A	2021-06-22	Ae.v	6	evening	3
A	2021-06-22	Ae.v	7	evening	5
A	2021-06-22	Ae.v	8	evening	8
B	2021-05-25	Ae.v	1	morning	47
B	2021-05-25	Ae.v	2	morning	10
B	2021-05-25	Ae.v	3	morning	11
B	2021-05-25	Ae.v	4	morning	10
B	2021-05-25	Ae.v	5	morning	3
B	2021-05-25	Ae.v	6	morning	0
B	2021-05-25	Ae.v	7	morning	0
B	2021-05-25	Ae.v	8	morning	2
B	2021-05-27	Ae.v	1	morning	5
B	2021-05-27	Ae.v	2	morning	1
B	2021-05-27	Ae.v	3	morning	1
B	2021-05-27	Ae.v	4	morning	24
B	2021-05-27	Ae.v	5	morning	4
B	2021-05-27	Ae.v	6	morning	3
B	2021-05-27	Ae.v	7	morning	2
B	2021-05-27	Ae.v	8	morning	2
B	2021-06-02	Ae.v	1	morning	50
B	2021-06-02	Ae.v	2	morning	14
B	2021-06-02	Ae.v	3	morning	1
B	2021-06-02	Ae.v	4	morning	1
B	2021-06-02	Ae.v	5	morning	0
B	2021-06-02	Ae.v	6	morning	0
B	2021-06-02	Ae.v	7	morning	0
B	2021-06-02	Ae.v	8	morning	0
B	2021-06-08	Ae.v	1	morning	16
B	2021-06-08	Ae.v	2	morning	3
B	2021-06-08	Ae.v	3	morning	1
B	2021-06-08	Ae.v	4	morning	1
B	2021-06-08	Ae.v	5	morning	11
B	2021-06-08	Ae.v	6	morning	5
B	2021-06-08	Ae.v	7	morning	1
B	2021-06-08	Ae.v	8	morning	0
B	2021-06-10	Ae.v	1	morning	18
B	2021-06-10	Ae.v	2	morning	4
B	2021-06-10	Ae.v	3	morning	0
B	2021-06-10	Ae.v	4	morning	0
B	2021-06-10	Ae.v	5	morning	7
B	2021-06-10	Ae.v	6	morning	4
B	2021-06-10	Ae.v	7	morning	1
B	2021-06-10	Ae.v	8	morning	0
B	2021-06-16	Ae.v	1	morning	12
B	2021-06-16	Ae.v	2	morning	2
B	2021-06-16	Ae.v	3	morning	1
B	2021-06-16	Ae.v	4	morning	3
B	2021-06-16	Ae.v	5	morning	9
B	2021-06-16	Ae.v	6	morning	3
B	2021-06-16	Ae.v	7	morning	2
B	2021-06-16	Ae.v	8	morning	0
B	2021-06-18	Ae.v	1	morning	4
B	2021-06-18	Ae.v	2	morning	1
B	2021-06-18	Ae.v	3	morning	2
B	2021-06-18	Ae.v	4	morning	4
B	2021-06-18	Ae.v	5	morning	4
B	2021-06-18	Ae.v	6	morning	2
B	2021-06-18	Ae.v	7	morning	1
B	2021-06-18	Ae.v	8	morning	0
B	2021-06-23	Ae.v	1	morning	5
B	2021-06-23	Ae.v	2	morning	3
B	2021-06-23	Ae.v	3	morning	4
B	2021-06-23	Ae.v	4	morning	4
B	2021-06-23	Ae.v	5	morning	5
B	2021-06-23	Ae.v	6	morning	2
B	2021-06-23	Ae.v	7	morning	0
B	2021-06-23	Ae.v	8	morning	0
B	2021-06-25	Ae.v	1	morning	6
B	2021-06-25	Ae.v	2	morning	1
B	2021-06-25	Ae.v	3	morning	2
B	2021-06-25	Ae.v	4	morning	3
B	2021-06-25	Ae.v	5	morning	0
B	2021-06-25	Ae.v	6	morning	6
B	2021-06-25	Ae.v	7	morning	2
B	2021-06-25	Ae.v	8	morning	0
B	2021-05-26	Ae.v	1	evening	1
B	2021-05-26	Ae.v	2	evening	3
B	2021-05-26	Ae.v	3	evening	0
B	2021-05-26	Ae.v	4	evening	12
B	2021-05-26	Ae.v	5	evening	3
B	2021-05-26	Ae.v	6	evening	3
B	2021-05-26	Ae.v	7	evening	7
B	2021-05-26	Ae.v	8	evening	30
B	2021-05-28	Ae.v	1	evening	0
B	2021-05-28	Ae.v	2	evening	3
B	2021-05-28	Ae.v	3	evening	2
B	2021-05-28	Ae.v	4	evening	7
B	2021-05-28	Ae.v	5	evening	8
B	2021-05-28	Ae.v	6	evening	3
B	2021-05-28	Ae.v	7	evening	7
B	2021-05-28	Ae.v	8	evening	24
B	2021-06-03	Ae.v	1	evening	0
B	2021-06-03	Ae.v	2	evening	0
B	2021-06-03	Ae.v	3	evening	0
B	2021-06-03	Ae.v	4	evening	3
B	2021-06-03	Ae.v	5	evening	2
B	2021-06-03	Ae.v	6	evening	0
B	2021-06-03	Ae.v	7	evening	1
B	2021-06-03	Ae.v	8	evening	12
B	2021-06-09	Ae.v	1	evening	0
B	2021-06-09	Ae.v	2	evening	0
B	2021-06-09	Ae.v	3	evening	0
B	2021-06-09	Ae.v	4	evening	10
B	2021-06-09	Ae.v	5	evening	4
B	2021-06-09	Ae.v	6	evening	4
B	2021-06-09	Ae.v	7	evening	3
B	2021-06-09	Ae.v	8	evening	6
B	2021-06-11	Ae.v	1	evening	0
B	2021-06-11	Ae.v	2	evening	0
B	2021-06-11	Ae.v	3	evening	0
B	2021-06-11	Ae.v	4	evening	7
B	2021-06-11	Ae.v	5	evening	5
B	2021-06-11	Ae.v	6	evening	3
B	2021-06-11	Ae.v	7	evening	2
B	2021-06-11	Ae.v	8	evening	7
B	2021-06-17	Ae.v	1	evening	0
B	2021-06-17	Ae.v	2	evening	0
B	2021-06-17	Ae.v	3	evening	0
B	2021-06-17	Ae.v	4	evening	6
B	2021-06-17	Ae.v	5	evening	5
B	2021-06-17	Ae.v	6	evening	3
B	2021-06-17	Ae.v	7	evening	1
B	2021-06-17	Ae.v	8	evening	2
B	2021-06-19	Ae.v	1	evening	0
B	2021-06-19	Ae.v	2	evening	0
B	2021-06-19	Ae.v	3	evening	0
B	2021-06-19	Ae.v	4	evening	3
B	2021-06-19	Ae.v	5	evening	4
B	2021-06-19	Ae.v	6	evening	3
B	2021-06-19	Ae.v	7	evening	0
B	2021-06-19	Ae.v	8	evening	4
B	2021-06-22	Ae.v	1	evening	0
B	2021-06-22	Ae.v	2	evening	0
B	2021-06-22	Ae.v	3	evening	0
B	2021-06-22	Ae.v	4	evening	0
B	2021-06-22	Ae.v	5	evening	6
B	2021-06-22	Ae.v	6	evening	5
B	2021-06-22	Ae.v	7	evening	2
B	2021-06-22	Ae.v	8	evening	8
C	2021-06-03	Ae.v	1	morning	0
C	2021-06-03	Ae.v	2	morning	0
C	2021-06-03	Ae.v	3	morning	2
C	2021-06-03	Ae.v	4	morning	2
C	2021-06-03	Ae.v	5	morning	2
C	2021-06-03	Ae.v	6	morning	1
C	2021-06-03	Ae.v	7	morning	0
C	2021-06-03	Ae.v	8	morning	0
C	2021-06-09	Ae.v	1	morning	72
C	2021-06-09	Ae.v	2	morning	5
C	2021-06-09	Ae.v	3	morning	5
C	2021-06-09	Ae.v	4	morning	0
C	2021-06-09	Ae.v	5	morning	2
C	2021-06-09	Ae.v	6	morning	3
C	2021-06-09	Ae.v	7	morning	1
C	2021-06-09	Ae.v	8	morning	1
C	2021-06-11	Ae.v	1	morning	48
C	2021-06-11	Ae.v	2	morning	4
C	2021-06-11	Ae.v	3	morning	4
C	2021-06-11	Ae.v	4	morning	6
C	2021-06-11	Ae.v	5	morning	1
C	2021-06-11	Ae.v	6	morning	1
C	2021-06-11	Ae.v	7	morning	0
C	2021-06-11	Ae.v	8	morning	1
C	2021-06-17	Ae.v	1	morning	16
C	2021-06-17	Ae.v	2	morning	3
C	2021-06-17	Ae.v	3	morning	2
C	2021-06-17	Ae.v	4	morning	0
C	2021-06-17	Ae.v	5	morning	2
C	2021-06-17	Ae.v	6	morning	2
C	2021-06-17	Ae.v	7	morning	1
C	2021-06-17	Ae.v	8	morning	2
C	2021-06-19	Ae.v	1	morning	12
C	2021-06-19	Ae.v	2	morning	3
C	2021-06-19	Ae.v	3	morning	2
C	2021-06-19	Ae.v	4	morning	0
C	2021-06-19	Ae.v	5	morning	2
C	2021-06-19	Ae.v	6	morning	1
C	2021-06-19	Ae.v	7	morning	1
C	2021-06-19	Ae.v	8	morning	3
C	2021-06-22	Ae.v	1	morning	7
C	2021-06-22	Ae.v	2	morning	4
C	2021-06-22	Ae.v	3	morning	4
C	2021-06-22	Ae.v	4	morning	5
C	2021-06-22	Ae.v	5	morning	3
C	2021-06-22	Ae.v	6	morning	2
C	2021-06-22	Ae.v	7	morning	2
C	2021-06-22	Ae.v	8	morning	1
C	2021-06-24	Ae.v	1	morning	3
C	2021-06-24	Ae.v	2	morning	3
C	2021-06-24	Ae.v	3	morning	1
C	2021-06-24	Ae.v	4	morning	0
C	2021-06-24	Ae.v	5	morning	0
C	2021-06-24	Ae.v	6	morning	0
C	2021-06-24	Ae.v	7	morning	0
C	2021-06-24	Ae.v	8	morning	0
C	2021-06-08	Ae.v	1	evening	0
C	2021-06-08	Ae.v	2	evening	0
C	2021-06-08	Ae.v	3	evening	0
C	2021-06-08	Ae.v	4	evening	28
C	2021-06-08	Ae.v	5	evening	19
C	2021-06-08	Ae.v	6	evening	49
C	2021-06-08	Ae.v	7	evening	23
C	2021-06-08	Ae.v	8	evening	248
C	2021-06-10	Ae.v	1	evening	0
C	2021-06-10	Ae.v	2	evening	0
C	2021-06-10	Ae.v	3	evening	1
C	2021-06-10	Ae.v	4	evening	24
C	2021-06-10	Ae.v	5	evening	16
C	2021-06-10	Ae.v	6	evening	53
C	2021-06-10	Ae.v	7	evening	28
C	2021-06-10	Ae.v	8	evening	196
C	2021-06-16	Ae.v	1	evening	0
C	2021-06-16	Ae.v	2	evening	0
C	2021-06-16	Ae.v	3	evening	0
C	2021-06-16	Ae.v	4	evening	31
C	2021-06-16	Ae.v	5	evening	22
C	2021-06-16	Ae.v	6	evening	34
C	2021-06-16	Ae.v	7	evening	19
C	2021-06-16	Ae.v	8	evening	222
C	2021-06-18	Ae.v	1	evening	0
C	2021-06-18	Ae.v	2	evening	0
C	2021-06-18	Ae.v	3	evening	0
C	2021-06-18	Ae.v	4	evening	13
C	2021-06-18	Ae.v	5	evening	12
C	2021-06-18	Ae.v	6	evening	12
C	2021-06-18	Ae.v	7	evening	9
C	2021-06-18	Ae.v	8	evening	49
C	2021-06-23	Ae.v	1	evening	0
C	2021-06-23	Ae.v	2	evening	0
C	2021-06-23	Ae.v	3	evening	0
C	2021-06-23	Ae.v	4	evening	0
C	2021-06-23	Ae.v	5	evening	0
C	2021-06-23	Ae.v	6	evening	4
C	2021-06-23	Ae.v	7	evening	2
C	2021-06-23	Ae.v	8	evening	3
C	2021-06-25	Ae.v	1	evening	0
C	2021-06-25	Ae.v	2	evening	0
C	2021-06-25	Ae.v	3	evening	0
C	2021-06-25	Ae.v	4	evening	0
C	2021-06-25	Ae.v	5	evening	7
C	2021-06-25	Ae.v	6	evening	4
C	2021-06-25	Ae.v	7	evening	5
C	2021-06-25	Ae.v	8	evening	11
D	2021-06-03	Ae.v	1	morning	3
D	2021-06-03	Ae.v	2	morning	1
D	2021-06-03	Ae.v	3	morning	1
D	2021-06-03	Ae.v	4	morning	0
D	2021-06-03	Ae.v	5	morning	1
D	2021-06-03	Ae.v	6	morning	1
D	2021-06-03	Ae.v	7	morning	0
D	2021-06-03	Ae.v	8	morning	0
D	2021-06-09	Ae.v	1	morning	277
D	2021-06-09	Ae.v	2	morning	90
D	2021-06-09	Ae.v	3	morning	54
D	2021-06-09	Ae.v	4	morning	85
D	2021-06-09	Ae.v	5	morning	92
D	2021-06-09	Ae.v	6	morning	45
D	2021-06-09	Ae.v	7	morning	23
D	2021-06-09	Ae.v	8	morning	4
D	2021-06-11	Ae.v	1	morning	228
D	2021-06-11	Ae.v	2	morning	80
D	2021-06-11	Ae.v	3	morning	42
D	2021-06-11	Ae.v	4	morning	71
D	2021-06-11	Ae.v	5	morning	72
D	2021-06-11	Ae.v	6	morning	39
D	2021-06-11	Ae.v	7	morning	20
D	2021-06-11	Ae.v	8	morning	3
D	2021-06-17	Ae.v	1	morning	74
D	2021-06-17	Ae.v	2	morning	31
D	2021-06-17	Ae.v	3	morning	23
D	2021-06-17	Ae.v	4	morning	20
D	2021-06-17	Ae.v	5	morning	28
D	2021-06-17	Ae.v	6	morning	16
D	2021-06-17	Ae.v	7	morning	12
D	2021-06-17	Ae.v	8	morning	1
D	2021-06-19	Ae.v	1	morning	26
D	2021-06-19	Ae.v	2	morning	14
D	2021-06-19	Ae.v	3	morning	13
D	2021-06-19	Ae.v	4	morning	14
D	2021-06-19	Ae.v	5	morning	15
D	2021-06-19	Ae.v	6	morning	8
D	2021-06-19	Ae.v	7	morning	8
D	2021-06-19	Ae.v	8	morning	2
D	2021-06-22	Ae.v	1	morning	14
D	2021-06-22	Ae.v	2	morning	12
D	2021-06-22	Ae.v	3	morning	13
D	2021-06-22	Ae.v	4	morning	9
D	2021-06-22	Ae.v	5	morning	6
D	2021-06-22	Ae.v	6	morning	5
D	2021-06-22	Ae.v	7	morning	4
D	2021-06-22	Ae.v	8	morning	1
D	2021-06-24	Ae.v	1	morning	8
D	2021-06-24	Ae.v	2	morning	0
D	2021-06-24	Ae.v	3	morning	0
D	2021-06-24	Ae.v	4	morning	0
D	2021-06-24	Ae.v	5	morning	0
D	2021-06-24	Ae.v	6	morning	0
D	2021-06-24	Ae.v	7	morning	0
D	2021-06-24	Ae.v	8	morning	0
D	2021-06-02	Ae.v	1	evening	0
D	2021-06-02	Ae.v	2	evening	0
D	2021-06-02	Ae.v	3	evening	0
D	2021-06-02	Ae.v	4	evening	1
D	2021-06-02	Ae.v	5	evening	1
D	2021-06-02	Ae.v	6	evening	1
D	2021-06-02	Ae.v	7	evening	0
D	2021-06-02	Ae.v	8	evening	0
D	2021-06-08	Ae.v	1	evening	0
D	2021-06-08	Ae.v	2	evening	0
D	2021-06-08	Ae.v	3	evening	0
D	2021-06-08	Ae.v	4	evening	0
D	2021-06-08	Ae.v	5	evening	0
D	2021-06-08	Ae.v	6	evening	0
D	2021-06-08	Ae.v	7	evening	1
D	2021-06-08	Ae.v	8	evening	0
D	2021-06-10	Ae.v	1	evening	0
D	2021-06-10	Ae.v	2	evening	0
D	2021-06-10	Ae.v	3	evening	0
D	2021-06-10	Ae.v	4	evening	0
D	2021-06-10	Ae.v	5	evening	0
D	2021-06-10	Ae.v	6	evening	0
D	2021-06-10	Ae.v	7	evening	0
D	2021-06-10	Ae.v	8	evening	0
D	2021-06-16	Ae.v	1	evening	0
D	2021-06-16	Ae.v	2	evening	0
D	2021-06-16	Ae.v	3	evening	0
D	2021-06-16	Ae.v	4	evening	1
D	2021-06-16	Ae.v	5	evening	0
D	2021-06-16	Ae.v	6	evening	0
D	2021-06-16	Ae.v	7	evening	0
D	2021-06-16	Ae.v	8	evening	0
D	2021-06-18	Ae.v	1	evening	0
D	2021-06-18	Ae.v	2	evening	0
D	2021-06-18	Ae.v	3	evening	0
D	2021-06-18	Ae.v	4	evening	0
D	2021-06-18	Ae.v	5	evening	0
D	2021-06-18	Ae.v	6	evening	0
D	2021-06-18	Ae.v	7	evening	0
D	2021-06-18	Ae.v	8	evening	0
D	2021-06-23	Ae.v	1	evening	0
D	2021-06-23	Ae.v	2	evening	0
D	2021-06-23	Ae.v	3	evening	0
D	2021-06-23	Ae.v	4	evening	0
D	2021-06-23	Ae.v	5	evening	0
D	2021-06-23	Ae.v	6	evening	0
D	2021-06-23	Ae.v	7	evening	0
D	2021-06-23	Ae.v	8	evening	0
D	2021-06-25	Ae.v	1	evening	0
D	2021-06-25	Ae.v	2	evening	0
D	2021-06-25	Ae.v	3	evening	0
D	2021-06-25	Ae.v	4	evening	0
D	2021-06-25	Ae.v	5	evening	0
D	2021-06-25	Ae.v	6	evening	0
D	2021-06-25	Ae.v	7	evening	0
D	2021-06-25	Ae.v	8	evening	0
A	2021-05-26	Cx.q	1	morning	1
A	2021-05-26	Cx.q	2	morning	0
A	2021-05-26	Cx.q	3	morning	0
A	2021-05-26	Cx.q	4	morning	0
A	2021-05-26	Cx.q	5	morning	0
A	2021-05-26	Cx.q	6	morning	0
A	2021-05-26	Cx.q	7	morning	0
A	2021-05-26	Cx.q	8	morning	0
A	2021-05-28	Cx.q	1	morning	13
A	2021-05-28	Cx.q	2	morning	2
A	2021-05-28	Cx.q	3	morning	0
A	2021-05-28	Cx.q	4	morning	2
A	2021-05-28	Cx.q	5	morning	1
A	2021-05-28	Cx.q	6	morning	3
A	2021-05-28	Cx.q	7	morning	0
A	2021-05-28	Cx.q	8	morning	0
A	2021-06-02	Cx.q	1	morning	5
A	2021-06-02	Cx.q	2	morning	5
A	2021-06-02	Cx.q	3	morning	12
A	2021-06-02	Cx.q	4	morning	20
A	2021-06-02	Cx.q	5	morning	14
A	2021-06-02	Cx.q	6	morning	6
A	2021-06-02	Cx.q	7	morning	6
A	2021-06-02	Cx.q	8	morning	4
A	2021-06-08	Cx.q	1	morning	7
A	2021-06-08	Cx.q	2	morning	8
A	2021-06-08	Cx.q	3	morning	14
A	2021-06-08	Cx.q	4	morning	11
A	2021-06-08	Cx.q	5	morning	12
A	2021-06-08	Cx.q	6	morning	9
A	2021-06-08	Cx.q	7	morning	6
A	2021-06-08	Cx.q	8	morning	6
A	2021-06-10	Cx.q	1	morning	9
A	2021-06-10	Cx.q	2	morning	6
A	2021-06-10	Cx.q	3	morning	19
A	2021-06-10	Cx.q	4	morning	7
A	2021-06-10	Cx.q	5	morning	9
A	2021-06-10	Cx.q	6	morning	5
A	2021-06-10	Cx.q	7	morning	3
A	2021-06-10	Cx.q	8	morning	2
A	2021-06-16	Cx.q	1	morning	4
A	2021-06-16	Cx.q	2	morning	0
A	2021-06-16	Cx.q	3	morning	0
A	2021-06-16	Cx.q	4	morning	0
A	2021-06-16	Cx.q	5	morning	0
A	2021-06-16	Cx.q	6	morning	6
A	2021-06-16	Cx.q	7	morning	0
A	2021-06-16	Cx.q	8	morning	4
A	2021-06-18	Cx.q	1	morning	0
A	2021-06-18	Cx.q	2	morning	0
A	2021-06-18	Cx.q	3	morning	0
A	2021-06-18	Cx.q	4	morning	0
A	2021-06-18	Cx.q	5	morning	0
A	2021-06-18	Cx.q	6	morning	3
A	2021-06-18	Cx.q	7	morning	0
A	2021-06-18	Cx.q	8	morning	2
A	2021-06-23	Cx.q	1	morning	0
A	2021-06-23	Cx.q	2	morning	0
A	2021-06-23	Cx.q	3	morning	0
A	2021-06-23	Cx.q	4	morning	0
A	2021-06-23	Cx.q	5	morning	0
A	2021-06-23	Cx.q	6	morning	0
A	2021-06-23	Cx.q	7	morning	0
A	2021-06-23	Cx.q	8	morning	0
A	2021-06-25	Cx.q	1	morning	0
A	2021-06-25	Cx.q	2	morning	0
A	2021-06-25	Cx.q	3	morning	0
A	2021-06-25	Cx.q	4	morning	0
A	2021-06-25	Cx.q	5	morning	0
A	2021-06-25	Cx.q	6	morning	0
A	2021-06-25	Cx.q	7	morning	0
A	2021-06-25	Cx.q	8	morning	0
A	2021-05-25	Cx.q	1	evening	0
A	2021-05-25	Cx.q	2	evening	0
A	2021-05-25	Cx.q	3	evening	0
A	2021-05-25	Cx.q	4	evening	1
A	2021-05-25	Cx.q	5	evening	2
A	2021-05-25	Cx.q	6	evening	3
A	2021-05-25	Cx.q	7	evening	0
A	2021-05-25	Cx.q	8	evening	2
A	2021-05-27	Cx.q	1	evening	1
A	2021-05-27	Cx.q	2	evening	1
A	2021-05-27	Cx.q	3	evening	3
A	2021-05-27	Cx.q	4	evening	2
A	2021-05-27	Cx.q	5	evening	4
A	2021-05-27	Cx.q	6	evening	0
A	2021-05-27	Cx.q	7	evening	0
A	2021-05-27	Cx.q	8	evening	0
A	2021-06-03	Cx.q	1	evening	1
A	2021-06-03	Cx.q	2	evening	0
A	2021-06-03	Cx.q	3	evening	1
A	2021-06-03	Cx.q	4	evening	0
A	2021-06-03	Cx.q	5	evening	28
A	2021-06-03	Cx.q	6	evening	6
A	2021-06-03	Cx.q	7	evening	20
A	2021-06-03	Cx.q	8	evening	5
A	2021-06-09	Cx.q	1	evening	0
A	2021-06-09	Cx.q	2	evening	0
A	2021-06-09	Cx.q	3	evening	0
A	2021-06-09	Cx.q	4	evening	0
A	2021-06-09	Cx.q	5	evening	0
A	2021-06-09	Cx.q	6	evening	0
A	2021-06-09	Cx.q	7	evening	0
A	2021-06-09	Cx.q	8	evening	0
A	2021-06-11	Cx.q	1	evening	0
A	2021-06-11	Cx.q	2	evening	0
A	2021-06-11	Cx.q	3	evening	0
A	2021-06-11	Cx.q	4	evening	0
A	2021-06-11	Cx.q	5	evening	0
A	2021-06-11	Cx.q	6	evening	0
A	2021-06-11	Cx.q	7	evening	0
A	2021-06-11	Cx.q	8	evening	0
A	2021-06-17	Cx.q	1	evening	0
A	2021-06-17	Cx.q	2	evening	0
A	2021-06-17	Cx.q	3	evening	0
A	2021-06-17	Cx.q	4	evening	0
A	2021-06-17	Cx.q	5	evening	0
A	2021-06-17	Cx.q	6	evening	0
A	2021-06-17	Cx.q	7	evening	0
A	2021-06-17	Cx.q	8	evening	0
A	2021-06-19	Cx.q	1	evening	0
A	2021-06-19	Cx.q	2	evening	0
A	2021-06-19	Cx.q	3	evening	0
A	2021-06-19	Cx.q	4	evening	0
A	2021-06-19	Cx.q	5	evening	0
A	2021-06-19	Cx.q	6	evening	0
A	2021-06-19	Cx.q	7	evening	0
A	2021-06-19	Cx.q	8	evening	0
A	2021-06-22	Cx.q	1	evening	0
A	2021-06-22	Cx.q	2	evening	0
A	2021-06-22	Cx.q	3	evening	0
A	2021-06-22	Cx.q	4	evening	0
A	2021-06-22	Cx.q	5	evening	0
A	2021-06-22	Cx.q	6	evening	0
A	2021-06-22	Cx.q	7	evening	0
A	2021-06-22	Cx.q	8	evening	0
B	2021-05-25	Cx.q	1	morning	2
B	2021-05-25	Cx.q	2	morning	0
B	2021-05-25	Cx.q	3	morning	2
B	2021-05-25	Cx.q	4	morning	0
B	2021-05-25	Cx.q	5	morning	0
B	2021-05-25	Cx.q	6	morning	0
B	2021-05-25	Cx.q	7	morning	0
B	2021-05-25	Cx.q	8	morning	0
B	2021-05-27	Cx.q	1	morning	0
B	2021-05-27	Cx.q	2	morning	0
B	2021-05-27	Cx.q	3	morning	0
B	2021-05-27	Cx.q	4	morning	0
B	2021-05-27	Cx.q	5	morning	0
B	2021-05-27	Cx.q	6	morning	1
B	2021-05-27	Cx.q	7	morning	0
B	2021-05-27	Cx.q	8	morning	0
B	2021-06-02	Cx.q	1	morning	20
B	2021-06-02	Cx.q	2	morning	0
B	2021-06-02	Cx.q	3	morning	1
B	2021-06-02	Cx.q	4	morning	0
B	2021-06-02	Cx.q	5	morning	0
B	2021-06-02	Cx.q	6	morning	0
B	2021-06-02	Cx.q	7	morning	0
B	2021-06-02	Cx.q	8	morning	0
B	2021-06-08	Cx.q	1	morning	1
B	2021-06-08	Cx.q	2	morning	0
B	2021-06-08	Cx.q	3	morning	2
B	2021-06-08	Cx.q	4	morning	2
B	2021-06-08	Cx.q	5	morning	0
B	2021-06-08	Cx.q	6	morning	1
B	2021-06-08	Cx.q	7	morning	0
B	2021-06-08	Cx.q	8	morning	0
B	2021-06-10	Cx.q	1	morning	1
B	2021-06-10	Cx.q	2	morning	0
B	2021-06-10	Cx.q	3	morning	1
B	2021-06-10	Cx.q	4	morning	3
B	2021-06-10	Cx.q	5	morning	1
B	2021-06-10	Cx.q	6	morning	0
B	2021-06-10	Cx.q	7	morning	0
B	2021-06-10	Cx.q	8	morning	0
B	2021-06-16	Cx.q	1	morning	0
B	2021-06-16	Cx.q	2	morning	0
B	2021-06-16	Cx.q	3	morning	3
B	2021-06-16	Cx.q	4	morning	0
B	2021-06-16	Cx.q	5	morning	0
B	2021-06-16	Cx.q	6	morning	1
B	2021-06-16	Cx.q	7	morning	0
B	2021-06-16	Cx.q	8	morning	0
B	2021-06-18	Cx.q	1	morning	0
B	2021-06-18	Cx.q	2	morning	0
B	2021-06-18	Cx.q	3	morning	3
B	2021-06-18	Cx.q	4	morning	0
B	2021-06-18	Cx.q	5	morning	0
B	2021-06-18	Cx.q	6	morning	0
B	2021-06-18	Cx.q	7	morning	0
B	2021-06-18	Cx.q	8	morning	0
B	2021-06-23	Cx.q	1	morning	3
B	2021-06-23	Cx.q	2	morning	0
B	2021-06-23	Cx.q	3	morning	6
B	2021-06-23	Cx.q	4	morning	4
B	2021-06-23	Cx.q	5	morning	2
B	2021-06-23	Cx.q	6	morning	3
B	2021-06-23	Cx.q	7	morning	0
B	2021-06-23	Cx.q	8	morning	0
B	2021-06-25	Cx.q	1	morning	2
B	2021-06-25	Cx.q	2	morning	3
B	2021-06-25	Cx.q	3	morning	3
B	2021-06-25	Cx.q	4	morning	0
B	2021-06-25	Cx.q	5	morning	4
B	2021-06-25	Cx.q	6	morning	1
B	2021-06-25	Cx.q	7	morning	0
B	2021-06-25	Cx.q	8	morning	0
B	2021-05-26	Cx.q	1	evening	0
B	2021-05-26	Cx.q	2	evening	0
B	2021-05-26	Cx.q	3	evening	0
B	2021-05-26	Cx.q	4	evening	0
B	2021-05-26	Cx.q	5	evening	0
B	2021-05-26	Cx.q	6	evening	0
B	2021-05-26	Cx.q	7	evening	0
B	2021-05-26	Cx.q	8	evening	0
B	2021-05-28	Cx.q	1	evening	0
B	2021-05-28	Cx.q	2	evening	0
B	2021-05-28	Cx.q	3	evening	0
B	2021-05-28	Cx.q	4	evening	0
B	2021-05-28	Cx.q	5	evening	0
B	2021-05-28	Cx.q	6	evening	1
B	2021-05-28	Cx.q	7	evening	0
B	2021-05-28	Cx.q	8	evening	12
B	2021-06-03	Cx.q	1	evening	0
B	2021-06-03	Cx.q	2	evening	0
B	2021-06-03	Cx.q	3	evening	0
B	2021-06-03	Cx.q	4	evening	1
B	2021-06-03	Cx.q	5	evening	0
B	2021-06-03	Cx.q	6	evening	1
B	2021-06-03	Cx.q	7	evening	2
B	2021-06-03	Cx.q	8	evening	7
B	2021-06-09	Cx.q	1	evening	0
B	2021-06-09	Cx.q	2	evening	0
B	2021-06-09	Cx.q	3	evening	0
B	2021-06-09	Cx.q	4	evening	0
B	2021-06-09	Cx.q	5	evening	3
B	2021-06-09	Cx.q	6	evening	2
B	2021-06-09	Cx.q	7	evening	4
B	2021-06-09	Cx.q	8	evening	5
B	2021-06-11	Cx.q	1	evening	0
B	2021-06-11	Cx.q	2	evening	0
B	2021-06-11	Cx.q	3	evening	0
B	2021-06-11	Cx.q	4	evening	0
B	2021-06-11	Cx.q	5	evening	6
B	2021-06-11	Cx.q	6	evening	1
B	2021-06-11	Cx.q	7	evening	4
B	2021-06-11	Cx.q	8	evening	4
B	2021-06-17	Cx.q	1	evening	0
B	2021-06-17	Cx.q	2	evening	0
B	2021-06-17	Cx.q	3	evening	0
B	2021-06-17	Cx.q	4	evening	0
B	2021-06-17	Cx.q	5	evening	1
B	2021-06-17	Cx.q	6	evening	0
B	2021-06-17	Cx.q	7	evening	2
B	2021-06-17	Cx.q	8	evening	3
B	2021-06-19	Cx.q	1	evening	0
B	2021-06-19	Cx.q	2	evening	0
B	2021-06-19	Cx.q	3	evening	0
B	2021-06-19	Cx.q	4	evening	0
B	2021-06-19	Cx.q	5	evening	1
B	2021-06-19	Cx.q	6	evening	1
B	2021-06-19	Cx.q	7	evening	2
B	2021-06-19	Cx.q	8	evening	0
B	2021-06-22	Cx.q	1	evening	0
B	2021-06-22	Cx.q	2	evening	0
B	2021-06-22	Cx.q	3	evening	0
B	2021-06-22	Cx.q	4	evening	0
B	2021-06-22	Cx.q	5	evening	4
B	2021-06-22	Cx.q	6	evening	6
B	2021-06-22	Cx.q	7	evening	4
B	2021-06-22	Cx.q	8	evening	5
C	2021-06-03	Cx.q	1	morning	0
C	2021-06-03	Cx.q	2	morning	1
C	2021-06-03	Cx.q	3	morning	0
C	2021-06-03	Cx.q	4	morning	1
C	2021-06-03	Cx.q	5	morning	0
C	2021-06-03	Cx.q	6	morning	0
C	2021-06-03	Cx.q	7	morning	1
C	2021-06-03	Cx.q	8	morning	0
C	2021-06-09	Cx.q	1	morning	0
C	2021-06-09	Cx.q	2	morning	0
C	2021-06-09	Cx.q	3	morning	0
C	2021-06-09	Cx.q	4	morning	0
C	2021-06-09	Cx.q	5	morning	0
C	2021-06-09	Cx.q	6	morning	0
C	2021-06-09	Cx.q	7	morning	0
C	2021-06-09	Cx.q	8	morning	0
C	2021-06-11	Cx.q	1	morning	1
C	2021-06-11	Cx.q	2	morning	0
C	2021-06-11	Cx.q	3	morning	0
C	2021-06-11	Cx.q	4	morning	0
C	2021-06-11	Cx.q	5	morning	0
C	2021-06-11	Cx.q	6	morning	0
C	2021-06-11	Cx.q	7	morning	0
C	2021-06-11	Cx.q	8	morning	0
C	2021-06-17	Cx.q	1	morning	2
C	2021-06-17	Cx.q	2	morning	1
C	2021-06-17	Cx.q	3	morning	1
C	2021-06-17	Cx.q	4	morning	0
C	2021-06-17	Cx.q	5	morning	2
C	2021-06-17	Cx.q	6	morning	0
C	2021-06-17	Cx.q	7	morning	0
C	2021-06-17	Cx.q	8	morning	0
C	2021-06-19	Cx.q	1	morning	1
C	2021-06-19	Cx.q	2	morning	0
C	2021-06-19	Cx.q	3	morning	1
C	2021-06-19	Cx.q	4	morning	0
C	2021-06-19	Cx.q	5	morning	2
C	2021-06-19	Cx.q	6	morning	0
C	2021-06-19	Cx.q	7	morning	0
C	2021-06-19	Cx.q	8	morning	0
C	2021-06-22	Cx.q	1	morning	1
C	2021-06-22	Cx.q	2	morning	0
C	2021-06-22	Cx.q	3	morning	0
C	2021-06-22	Cx.q	4	morning	0
C	2021-06-22	Cx.q	5	morning	0
C	2021-06-22	Cx.q	6	morning	0
C	2021-06-22	Cx.q	7	morning	0
C	2021-06-22	Cx.q	8	morning	0
C	2021-06-24	Cx.q	1	morning	1
C	2021-06-24	Cx.q	2	morning	6
C	2021-06-24	Cx.q	3	morning	1
C	2021-06-24	Cx.q	4	morning	2
C	2021-06-24	Cx.q	5	morning	0
C	2021-06-24	Cx.q	6	morning	0
C	2021-06-24	Cx.q	7	morning	0
C	2021-06-24	Cx.q	8	morning	0
C	2021-06-08	Cx.q	1	evening	0
C	2021-06-08	Cx.q	2	evening	0
C	2021-06-08	Cx.q	3	evening	0
C	2021-06-08	Cx.q	4	evening	0
C	2021-06-08	Cx.q	5	evening	0
C	2021-06-08	Cx.q	6	evening	0
C	2021-06-08	Cx.q	7	evening	0
C	2021-06-08	Cx.q	8	evening	4
C	2021-06-10	Cx.q	1	evening	0
C	2021-06-10	Cx.q	2	evening	0
C	2021-06-10	Cx.q	3	evening	0
C	2021-06-10	Cx.q	4	evening	0
C	2021-06-10	Cx.q	5	evening	0
C	2021-06-10	Cx.q	6	evening	1
C	2021-06-10	Cx.q	7	evening	0
C	2021-06-10	Cx.q	8	evening	3
C	2021-06-16	Cx.q	1	evening	0
C	2021-06-16	Cx.q	2	evening	0
C	2021-06-16	Cx.q	3	evening	0
C	2021-06-16	Cx.q	4	evening	0
C	2021-06-16	Cx.q	5	evening	0
C	2021-06-16	Cx.q	6	evening	0
C	2021-06-16	Cx.q	7	evening	0
C	2021-06-16	Cx.q	8	evening	3
C	2021-06-18	Cx.q	1	evening	0
C	2021-06-18	Cx.q	2	evening	0
C	2021-06-18	Cx.q	3	evening	0
C	2021-06-18	Cx.q	4	evening	0
C	2021-06-18	Cx.q	5	evening	0
C	2021-06-18	Cx.q	6	evening	0
C	2021-06-18	Cx.q	7	evening	0
C	2021-06-18	Cx.q	8	evening	5
C	2021-06-23	Cx.q	1	evening	0
C	2021-06-23	Cx.q	2	evening	0
C	2021-06-23	Cx.q	3	evening	0
C	2021-06-23	Cx.q	4	evening	0
C	2021-06-23	Cx.q	5	evening	0
C	2021-06-23	Cx.q	6	evening	0
C	2021-06-23	Cx.q	7	evening	0
C	2021-06-23	Cx.q	8	evening	0
C	2021-06-25	Cx.q	1	evening	0
C	2021-06-25	Cx.q	2	evening	0
C	2021-06-25	Cx.q	3	evening	0
C	2021-06-25	Cx.q	4	evening	0
C	2021-06-25	Cx.q	5	evening	0
C	2021-06-25	Cx.q	6	evening	0
C	2021-06-25	Cx.q	7	evening	0
C	2021-06-25	Cx.q	8	evening	2
D	2021-06-03	Cx.q	1	morning	0
D	2021-06-03	Cx.q	2	morning	0
D	2021-06-03	Cx.q	3	morning	0
D	2021-06-03	Cx.q	4	morning	0
D	2021-06-03	Cx.q	5	morning	0
D	2021-06-03	Cx.q	6	morning	1
D	2021-06-03	Cx.q	7	morning	0
D	2021-06-03	Cx.q	8	morning	0
D	2021-06-09	Cx.q	1	morning	12
D	2021-06-09	Cx.q	2	morning	5
D	2021-06-09	Cx.q	3	morning	2
D	2021-06-09	Cx.q	4	morning	4
D	2021-06-09	Cx.q	5	morning	3
D	2021-06-09	Cx.q	6	morning	2
D	2021-06-09	Cx.q	7	morning	2
D	2021-06-09	Cx.q	8	morning	0
D	2021-06-11	Cx.q	1	morning	8
D	2021-06-11	Cx.q	2	morning	3
D	2021-06-11	Cx.q	3	morning	2
D	2021-06-11	Cx.q	4	morning	2
D	2021-06-11	Cx.q	5	morning	5
D	2021-06-11	Cx.q	6	morning	1
D	2021-06-11	Cx.q	7	morning	1
D	2021-06-11	Cx.q	8	morning	0
D	2021-06-17	Cx.q	1	morning	5
D	2021-06-17	Cx.q	2	morning	4
D	2021-06-17	Cx.q	3	morning	2
D	2021-06-17	Cx.q	4	morning	1
D	2021-06-17	Cx.q	5	morning	2
D	2021-06-17	Cx.q	6	morning	1
D	2021-06-17	Cx.q	7	morning	1
D	2021-06-17	Cx.q	8	morning	1
D	2021-06-19	Cx.q	1	morning	2
D	2021-06-19	Cx.q	2	morning	1
D	2021-06-19	Cx.q	3	morning	0
D	2021-06-19	Cx.q	4	morning	0
D	2021-06-19	Cx.q	5	morning	2
D	2021-06-19	Cx.q	6	morning	1
D	2021-06-19	Cx.q	7	morning	2
D	2021-06-19	Cx.q	8	morning	0
D	2021-06-22	Cx.q	1	morning	3
D	2021-06-22	Cx.q	2	morning	2
D	2021-06-22	Cx.q	3	morning	1
D	2021-06-22	Cx.q	4	morning	3
D	2021-06-22	Cx.q	5	morning	1
D	2021-06-22	Cx.q	6	morning	2
D	2021-06-22	Cx.q	7	morning	1
D	2021-06-22	Cx.q	8	morning	1
D	2021-06-24	Cx.q	1	morning	23
D	2021-06-24	Cx.q	2	morning	3
D	2021-06-24	Cx.q	3	morning	2
D	2021-06-24	Cx.q	4	morning	2
D	2021-06-24	Cx.q	5	morning	1
D	2021-06-24	Cx.q	6	morning	0
D	2021-06-24	Cx.q	7	morning	0
D	2021-06-24	Cx.q	8	morning	0
D	2021-06-02	Cx.q	1	evening	0
D	2021-06-02	Cx.q	2	evening	0
D	2021-06-02	Cx.q	3	evening	0
D	2021-06-02	Cx.q	4	evening	4
D	2021-06-02	Cx.q	5	evening	0
D	2021-06-02	Cx.q	6	evening	3
D	2021-06-02	Cx.q	7	evening	0
D	2021-06-02	Cx.q	8	evening	0
D	2021-06-08	Cx.q	1	evening	0
D	2021-06-08	Cx.q	2	evening	0
D	2021-06-08	Cx.q	3	evening	0
D	2021-06-08	Cx.q	4	evening	1
D	2021-06-08	Cx.q	5	evening	1
D	2021-06-08	Cx.q	6	evening	2
D	2021-06-08	Cx.q	7	evening	2
D	2021-06-08	Cx.q	8	evening	9
D	2021-06-10	Cx.q	1	evening	0
D	2021-06-10	Cx.q	2	evening	0
D	2021-06-10	Cx.q	3	evening	0
D	2021-06-10	Cx.q	4	evening	0
D	2021-06-10	Cx.q	5	evening	2
D	2021-06-10	Cx.q	6	evening	2
D	2021-06-10	Cx.q	7	evening	2
D	2021-06-10	Cx.q	8	evening	1
D	2021-06-16	Cx.q	1	evening	0
D	2021-06-16	Cx.q	2	evening	0
D	2021-06-16	Cx.q	3	evening	0
D	2021-06-16	Cx.q	4	evening	0
D	2021-06-16	Cx.q	5	evening	3
D	2021-06-16	Cx.q	6	evening	3
D	2021-06-16	Cx.q	7	evening	2
D	2021-06-16	Cx.q	8	evening	13
D	2021-06-18	Cx.q	1	evening	0
D	2021-06-18	Cx.q	2	evening	0
D	2021-06-18	Cx.q	3	evening	0
D	2021-06-18	Cx.q	4	evening	0
D	2021-06-18	Cx.q	5	evening	0
D	2021-06-18	Cx.q	6	evening	2
D	2021-06-18	Cx.q	7	evening	1
D	2021-06-18	Cx.q	8	evening	7
D	2021-06-23	Cx.q	1	evening	0
D	2021-06-23	Cx.q	2	evening	0
D	2021-06-23	Cx.q	3	evening	0
D	2021-06-23	Cx.q	4	evening	0
D	2021-06-23	Cx.q	5	evening	3
D	2021-06-23	Cx.q	6	evening	2
D	2021-06-23	Cx.q	7	evening	2
D	2021-06-23	Cx.q	8	evening	9
D	2021-06-25	Cx.q	1	evening	0
D	2021-06-25	Cx.q	2	evening	0
D	2021-06-25	Cx.q	3	evening	0
D	2021-06-25	Cx.q	4	evening	0
D	2021-06-25	Cx.q	5	evening	3
D	2021-06-25	Cx.q	6	evening	2
D	2021-06-25	Cx.q	7	evening	3
D	2021-06-25	Cx.q	8	evening	12

## Sheet: Sheet1
Variable	Definition
trap.ID	Location of the trap within the collection area. A = RT242, B = RT244, C = RT243, D = RT502
date	Date of mosquito collection
species	Species of the mosquitoes, identified mophologically
hour_block	Time interval in which mosquitoes were captured in collection net. Morning: (1 = (16:00 - 00:00), 2 = (00:00 - 01:00), 3 = (01:00 - 02:00), 4 = (02:00 - 03:00), 5 = (03:00 - 04:00), 6 = (04:00 - 05:00), 7 = (05:00 - 06:00), 8 = (06:00 - 16:00); Evening: 1 = (16:00 - 18:00), 2 = (18:00 - 19:00), 3 = (19:00 - 20:00), 4 = (20:00 - 21:00), 5 = (21:00 - 22:00), 6 = (22:00 - 23:00), 7 = (23:00 - 00:00)…
time_of_day	Denotes the time schedule of the trap's net rotation, designated as 'morning' or 'evening' hour blocks. See above for clarification.
mosq_capture	Number of species-specific female mosquitoes collected from corresponding net
